# Supplementary material for: Bromido(meso-5,5,7,12,12,14-hexa­methyl-1,4,8,11-tetra­aza­cyclo­tetra­deca-1,7-diene)copper(II) bromide dihydrate
Source: Acta Crystallogr Sect E Struct Rep Online. 2011 Apr 16;67(Pt 5):m607. doi: 10.1107/S1600536811012852 (PMC3089360; doi:10.1107/S1600536811012852)
Supplement: Supplementary file 2 [file e-67-0m607-Isup2.hkl]

# 
# h,k,l, Fc-squared, Fo-squared, sigma(Fo-squared) and status flag 
# 
data_I
_shelx_title ' I         P21/c        R = 0.05' 
_shelx_refln_list_code          4 
_shelx_F_calc_maximum      838.75 
_exptl_crystal_F_000      2200.00 
_reflns_d_resolution_high  0.8402 
 
loop_ 
 _symmetry_equiv_pos_as_xyz 
 'x, y, z' 
 '-x, y+1/2, -z+1/2' 
 '-x, -y, -z' 
 'x, -y-1/2, z-1/2' 
 
_cell_length_a    17.8747 
_cell_length_b    15.5118 
_cell_length_c    17.2528 
_cell_angle_alpha  90.000 
_cell_angle_beta  112.073 
_cell_angle_gamma  90.000 
 
_shelx_F_squared_multiplier     1.000 
 
loop_ 
 _refln_index_h 
 _refln_index_k 
 _refln_index_l 
 _refln_F_squared_calc 
 _refln_F_squared_meas 
 _refln_F_squared_sigma 
 _refln_observed_status 
   3   0   0    30929.51    28719.16   1664.89 o 
   5   0   0     1084.75      922.45    213.73 o 
   6   0   0       19.65      -57.82    113.22 o 
   7   0   0    75460.16    72386.20   2354.63 o 
   8   0   0    13348.10    14751.51   1033.11 o 
   9   0   0      476.58      183.35    194.70 o 
  10   0   0      102.59       52.24    204.89 o 
  11   0   0    10916.92    10758.42    843.16 o 
  12   0   0     4548.78     3915.89    806.65 o 
  13   0   0     2381.77     2395.60    726.59 o 
  14   0   0       57.19     -170.85    479.03 o 
  15   0   0      721.91      352.50    409.69 o 
  16   0   0        4.33     -372.11    372.11 o 
  17   0   0     6613.10     6444.89   2024.67 o 
  18   0   0      149.97      -91.12    613.70 o 
  19   0   0      119.23      168.16    699.45 o 
   1   1   0     1674.64     1552.67     54.17 o 
   2   1   0      151.22      329.64     40.70 o 
   3   1   0     1972.96     2115.21    108.01 o 
   4   1   0    21012.26    21408.34    458.49 o 
   5   1   0    15600.67    15746.51    413.87 o 
   6   1   0      415.57      437.19     99.85 o 
   7   1   0     1003.57      919.34    130.29 o 
   8   1   0     5107.35     4563.09    257.63 o 
   9   1   0     6094.44     6108.92    295.99 o 
  10   1   0       14.18     -139.22    139.22 o 
  11   1   0        9.35     -170.39    170.39 o 
  12   1   0    10830.13    10539.24    692.69 o 
  13   1   0       33.10     -191.98    191.98 o 
  14   1   0      116.40     -205.50    205.50 o 
  15   1   0      453.10     -249.97    249.97 o 
  16   1   0      744.05      110.23    389.13 o 
  17   1   0        7.27     -313.88    328.13 o 
  18   1   0       12.96     -447.86    447.86 o 
  19   1   0      263.62     -248.08    495.42 o 
   0   2   0   339298.47   297819.06  10480.80 o 
   1   2   0     5700.67     5643.13    137.53 o 
   2   2   0      138.52      184.48     38.26 o 
   3   2   0     2497.36     2443.95    116.96 o 
   4   2   0    60558.91    62275.98    968.14 o 
   5   2   0       16.60       49.80     73.52 o 
   6   2   0      476.82      419.18    103.34 o 
   7   2   0    34895.42    34392.59    766.37 o 
   8   2   0     3559.24     3474.02    242.36 o 
   9   2   0       78.57       87.17    140.07 o 
  10   2   0      162.24      -15.13    148.50 o 
  11   2   0    15925.97    16190.96    639.30 o 
  12   2   0     1149.97     1144.41    238.57 o 
  13   2   0     5845.17     5617.51    516.84 o 
  14   2   0        5.10     -252.44    252.44 o 
  15   2   0      548.07       17.68    372.01 o 
  16   2   0      181.45     -303.31    303.31 o 
  17   2   0     3756.58     4165.56   1008.69 o 
  18   2   0        3.03     -467.22    467.22 o 
  19   2   0        0.89     -662.61    716.88 o 
   1   3   0     5320.18     5276.56    128.19 o 
   2   3   0      159.17      199.88     53.34 o 
   3   3   0    17576.40    17786.84    394.16 o 
   4   3   0    10150.03    10277.66    215.41 o 
   5   3   0    54236.49    53799.78    794.33 o 
   6   3   0      391.16      425.04     87.57 o 
   7   3   0     9940.85     9447.03    253.39 o 
   8   3   0    14371.02    13767.34    389.38 o 
   9   3   0     6252.90     5863.70    304.40 o 
  10   3   0        0.70     -129.85    145.42 o 
  11   3   0      976.60      691.15    200.65 o 
  12   3   0    37946.64    40361.39   2076.79 o 
  13   3   0      865.73      434.18    233.31 o 
  14   3   0      208.43     -256.76    256.76 o 
  15   3   0     1048.29      757.18    338.03 o 
  16   3   0     3705.82     3466.66    856.64 o 
  17   3   0        6.36     -157.32    411.60 o 
  18   3   0        5.87     -412.17    412.17 o 
  19   3   0      693.47      844.17    802.63 o 
   0   4   0   167055.13   166744.75   2881.50 o 
   1   4   0    10827.01    11038.21    217.30 o 
   2   4   0     1514.53     1638.58    109.88 o 
   3   4   0    10461.28    10306.28    248.42 o 
   4   4   0    25319.04    25866.68    420.15 o 
   5   4   0     3975.98     3694.60    155.14 o 
   6   4   0     2250.08     2048.95    133.39 o 
   7   4   0     1561.25     1479.46    131.42 o 
   8   4   0      847.57      817.05    141.36 o 
   9   4   0     6280.21     5869.44    300.60 o 
  10   4   0       21.91     -152.23    152.23 o 
  11   4   0    11928.31    11933.28    442.29 o 
  12   4   0     1177.03      789.61    225.19 o 
  13   4   0     2749.62     2685.16    292.33 o 
  14   4   0       36.68     -259.69    259.69 o 
  15   4   0     4796.74     4166.63    691.50 o 
  16   4   0      232.09      -59.49    402.45 o 
  17   4   0        5.07     -255.13    435.38 o 
  18   4   0      179.33     -422.76    696.10 o 
  19   4   0      197.19     -437.50    793.92 o 
   1   5   0    15392.88    15073.22    284.96 o 
   2   5   0      363.15      319.92     77.28 o 
   3   5   0       16.34       65.61     78.91 o 
   4   5   0     9100.00     9080.69    323.31 o 
   5   5   0    16716.82    16771.54    327.26 o 
   6   5   0      179.69       75.29     86.80 o 
   7   5   0     2455.55     2408.05    156.20 o 
   8   5   0      292.88      248.32    107.01 o 
   9   5   0      141.71       28.88    148.62 o 
  10   5   0      477.87      281.44    173.30 o 
  11   5   0      110.59     -178.64    178.64 o 
  12   5   0    10712.54    11197.09    569.23 o 
  13   5   0     3436.50     2670.55    731.30 o 
  14   5   0        0.99      -76.09    338.89 o 
  15   5   0      275.73       -3.37    422.09 o 
  16   5   0      722.43       32.31    550.46 o 
  17   5   0       53.86     -361.33    419.92 o 
  18   5   0      169.84     -182.24    768.46 o 
   0   6   0    16530.33    16734.39    526.76 o 
   1   6   0      671.31      683.52     88.78 o 
   2   6   0      934.37      924.10    107.74 o 
   3   6   0     1333.56     1302.01    121.66 o 
   4   6   0     2678.78     2940.15    178.32 o 
   5   6   0     8360.53     7986.90    227.34 o 
   6   6   0        6.39        3.74     96.28 o 
   7   6   0     1024.16      806.97    128.88 o 
   8   6   0     9104.74     8026.26    260.89 o 
   9   6   0    10375.60    10141.53    364.17 o 
  10   6   0     2640.24     2438.26    232.90 o 
  11   6   0      524.45      390.65    203.84 o 
  12   6   0     1703.64     1259.84    286.24 o 
  13   6   0       14.70     -245.22    245.22 o 
  14   6   0      382.41     -195.62    298.18 o 
  15   6   0     2415.74     1974.84    499.23 o 
  16   6   0      253.73     -116.33    391.17 o 
  17   6   0     1154.47     -252.71   1113.50 o 
  18   6   0       99.06     -487.74    784.55 o 
   1   7   0     4101.41     3729.62    176.36 o 
   2   7   0      445.75      430.81    108.58 o 
   3   7   0     4046.02     3778.42    195.80 o 
   4   7   0     7392.37     7249.21    258.50 o 
   5   7   0      737.15      660.32    108.82 o 
   6   7   0     1136.94     1082.73    127.71 o 
   7   7   0      909.95      837.94    133.14 o 
   8   7   0     1377.13     1342.22    172.39 o 
   9   7   0     3772.22     3467.70    267.64 o 
  10   7   0      835.84      822.70    213.81 o 
  11   7   0     3628.03     3251.89    410.58 o 
  12   7   0       26.25     -244.84    244.84 o 
  13   7   0     1132.38      885.59    315.59 o 
  14   7   0       41.28     -279.01    279.01 o 
  15   7   0     2471.99     1676.82    703.38 o 
  16   7   0      241.03     -131.31    420.75 o 
  17   7   0       94.86     -596.28    710.84 o 
  18   7   0       20.08     -509.85    725.59 o 
   0   8   0      749.37     1024.67    254.93 o 
   1   8   0    12019.42    11636.20    316.70 o 
   2   8   0       98.84      105.14    116.70 o 
   3   8   0     8470.71     8257.53    291.39 o 
   4   8   0     9631.70     9299.55    311.78 o 
   5   8   0      445.37      271.11    137.55 o 
   6   8   0     2421.04     2504.37    186.92 o 
   7   8   0      962.07      897.20    142.93 o 
   8   8   0    12518.67    13342.33    413.01 o 
   9   8   0     5917.93     6135.98    380.82 o 
  10   8   0     2142.15     1942.35    244.18 o 
  11   8   0      479.25      245.21    234.11 o 
  12   8   0       53.28     -143.45    230.70 o 
  13   8   0      374.53       46.14    242.46 o 
  14   8   0      164.04       67.25    283.82 o 
  15   8   0      731.47      258.92    523.26 o 
  16   8   0     1448.21     1024.73    703.90 o 
  17   8   0       84.54        9.38    712.18 o 
   1   9   0      244.67      115.79    121.37 o 
   2   9   0     8394.18     8154.26    299.04 o 
   3   9   0     3780.76     3845.13    241.00 o 
   4   9   0     4870.25     4418.78    260.59 o 
   5   9   0     5399.90     5712.52    292.49 o 
   6   9   0       15.64       -9.19    127.89 o 
   7   9   0      278.71      282.65    151.62 o 
   8   9   0     1031.27      719.35    197.03 o 
   9   9   0     3681.89     3583.17    313.23 o 
  10   9   0      187.79       16.12    183.96 o 
  11   9   0       17.60     -163.96    236.08 o 
  12   9   0       11.50     -229.86    229.86 o 
  13   9   0        0.63     -212.94    212.94 o 
  14   9   0       59.06     -103.73    319.24 o 
  15   9   0      416.50      -69.08    539.14 o 
  16   9   0       24.20     -582.88    698.78 o 
  17   9   0        1.03     -232.48    749.04 o 
   0  10   0    42226.23    41944.52   1605.93 o 
   1  10   0     7785.21     7222.29    442.65 o 
   2  10   0      942.86      946.62    174.72 o 
   3  10   0    13991.62    13405.13    452.18 o 
   4  10   0    28155.55    27841.84    762.18 o 
   5  10   0     1096.51     1105.50    208.34 o 
   6  10   0      472.97      398.69    152.75 o 
   7  10   0     2193.55     1914.91    251.77 o 
   8  10   0     7818.69     8027.74    439.33 o 
   9  10   0     2502.37     2422.38    294.13 o 
  10  10   0      636.99      317.44    217.69 o 
  11  10   0      216.69      125.43    257.37 o 
  12  10   0       50.00     -243.45    243.45 o 
  13  10   0      362.37     -109.98    373.81 o 
  14  10   0      573.42       61.56    514.98 o 
  15  10   0      278.89     -304.60    424.26 o 
  16  10   0     1159.95      335.91    857.24 o 
   1  11   0     4884.96     4635.09    425.32 o 
   2  11   0    10262.56     9994.33    402.35 o 
   3  11   0    17761.16    16858.27    533.77 o 
   4  11   0    11996.92    11814.61    570.92 o 
   5  11   0       72.79      -57.44    199.83 o 
   6  11   0      398.89      517.06    219.81 o 
   7  11   0      772.66      682.99    246.23 o 
   8  11   0     6188.96     6003.76    427.76 o 
   9  11   0      323.62       79.68    247.76 o 
  10  11   0      236.11       77.79    259.59 o 
  11  11   0     1633.92     1542.01    309.36 o 
  12  11   0      499.31      212.35    291.24 o 
  13  11   0      777.79      437.07    444.31 o 
  14  11   0        1.76     -291.15    291.15 o 
  15  11   0      226.91      -28.14    728.94 o 
   0  12   0    27506.73    26641.59   1287.70 o 
   1  12   0     2528.79     3120.68    381.60 o 
   2  12   0      361.90      357.65    302.34 o 
   3  12   0     4673.06     4255.37    346.57 o 
   4  12   0     8069.27     8060.41    421.00 o 
   5  12   0     4904.75     4332.99    368.94 o 
   6  12   0       15.36      134.30    230.81 o 
   7  12   0    12842.50    12881.84    546.75 o 
   8  12   0      202.79      208.77    243.85 o 
   9  12   0      961.25      891.05    284.04 o 
  10  12   0     3478.80     3424.61    381.91 o 
  11  12   0     2391.71     2543.75    393.24 o 
  12  12   0        6.60     -275.42    275.42 o 
  13  12   0      242.33     -130.43    319.10 o 
  14  12   0     1946.16     1256.27   1221.03 o 
   1  13   0     4093.51     4391.85    486.17 o 
   2  13   0       20.13     -231.51    316.44 o 
   3  13   0    11727.96    11490.19    656.81 o 
   4  13   0     2194.54     2367.99    282.44 o 
   5  13   0     1303.01     1293.46    266.65 o 
   6  13   0        8.13       80.22    241.05 o 
   7  13   0     4703.88     4725.58    421.13 o 
   8  13   0     3568.43     3737.23    368.36 o 
   9  13   0     2279.50     2353.91    339.29 o 
  10  13   0       83.16      -51.67    301.20 o 
  11  13   0       10.95     -291.51    291.51 o 
  12  13   0     1088.33     1000.42    334.86 o 
  13  13   0      417.06      -51.48    383.39 o 
   0  14   0      453.14      444.86    473.00 o 
   1  14   0     4652.34     5252.80    536.48 o 
   2  14   0       14.30     -123.00    357.18 o 
   3  14   0      182.41     -110.42    339.48 o 
   4  14   0       15.44     -114.06    353.17 o 
   5  14   0     1421.73     1259.79    287.85 o 
   6  14   0       65.30      -31.50    269.07 o 
   7  14   0     4462.97     4003.43    416.82 o 
   8  14   0      152.85      319.93    297.22 o 
   9  14   0       35.62       13.22    306.10 o 
  10  14   0      822.66      767.26    329.22 o 
  11  14   0      946.70      549.29    349.31 o 
  12  14   0       17.87     -319.77    319.77 o 
   1  15   0      389.81      359.28    376.92 o 
   2  15   0     4679.09     5044.37    582.45 o 
   3  15   0      751.78      325.17    421.17 o 
   4  15   0      899.44      960.39    452.21 o 
   5  15   0     1353.10     1566.11    448.02 o 
   6  15   0       94.13      -97.57    282.14 o 
   7  15   0     2377.57     2624.66    375.22 o 
   8  15   0     2316.41     2585.46    390.71 o 
   9  15   0      534.04      584.29    314.28 o 
  10  15   0      103.16     -176.07    321.72 o 
  11  15   0      166.80     -287.29    321.86 o 
   0  16   0      353.47      759.75    639.16 o 
   1  16   0       11.22     -166.23    404.86 o 
   2  16   0       29.24      178.10    412.37 o 
   3  16   0       60.35       33.92    503.15 o 
   4  16   0      260.45      -67.05    435.87 o 
   5  16   0      287.86      519.39    470.13 o 
   6  16   0       24.05       71.29    446.47 o 
   7  16   0        4.75      -74.94    314.29 o 
   8  16   0      152.70      -41.50    330.72 o 
   9  16   0      138.68      -87.46    335.07 o 
   1  17   0      413.01      267.20    492.15 o 
   2  17   0      825.70      671.78    485.35 o 
   3  17   0      421.76      170.86    480.15 o 
   4  17   0      520.53       51.65    499.03 o 
   5  17   0      628.82      660.14    522.00 o 
   6  17   0       84.71      -76.09    488.42 o 
   7  17   0      301.97      572.18    515.90 o 
   0  18   0      611.79     1014.34    747.02 o 
   1  18   0      273.29      267.95    526.71 o 
   2  18   0       77.38     -113.34    502.22 o 
   3  18   0        4.24      -19.50    565.80 o 
   4  18   0      335.95      454.04    542.24 o 
 -19   1   1       29.89     -482.51    482.51 o 
 -18   1   1      434.56     -215.01    401.12 o 
 -17   1   1     6586.80     6850.27    510.78 o 
 -16   1   1      145.08     -263.61    263.61 o 
 -15   1   1     3009.17     3259.16    367.18 o 
 -14   1   1     3759.27     3765.74    325.50 o 
 -13   1   1    16099.24    18024.33    559.18 o 
 -12   1   1        7.16     -170.63    170.63 o 
 -11   1   1      394.64      303.29    177.83 o 
 -10   1   1     3391.63     2963.62    237.30 o 
  -9   1   1     5362.31     5350.04    276.43 o 
  -8   1   1      738.62      693.21    138.71 o 
  -7   1   1    31482.05    31075.61    598.41 o 
  -6   1   1    47315.01    47095.71    799.66 o 
  -5   1   1      337.10      432.91     86.70 o 
  -4   1   1      475.40      461.10     67.35 o 
  -3   1   1    18062.81    18006.73    388.51 o 
  -2   1   1    63519.53    58955.56   2339.72 o 
  -1   1   1      175.83      207.72     33.54 o 
   1   1   1     4528.51     4467.05    108.85 o 
   2   1   1    37512.92    35861.85    580.07 o 
   3   1   1     6278.28     6075.68    146.45 o 
   4   1   1       11.69       86.69     63.80 o 
   5   1   1     4421.69     4579.50    187.79 o 
   6   1   1     5989.42     6640.07    237.70 o 
   7   1   1    48973.45    48728.79    849.68 o 
   8   1   1      795.85      655.24    136.04 o 
   9   1   1      327.02      360.83    146.47 o 
  10   1   1     5195.98     4770.54    298.02 o 
  11   1   1    24738.29    25319.36   1083.07 o 
  12   1   1      274.14      -61.24    185.67 o 
  13   1   1       53.90     -195.21    195.21 o 
  14   1   1      963.07      448.67    313.22 o 
  15   1   1        0.10     -282.25    282.25 o 
  16   1   1       79.40      108.34    426.34 o 
  17   1   1     1997.91     1436.86    786.79 o 
  18   1   1     3554.24     4620.15    664.96 o 
  19   1   1      662.72      837.23    551.51 o 
 -19   2   1      664.23     -528.09    886.04 o 
 -18   2   1      829.36      310.24    608.00 o 
 -17   2   1       47.28     -306.37    306.37 o 
 -16   2   1        3.08     -256.79    256.79 o 
 -15   2   1      705.38       19.25    256.07 o 
 -14   2   1     5194.60     4733.81    389.22 o 
 -13   2   1       26.38     -185.35    200.67 o 
 -12   2   1      150.68      -41.53    182.17 o 
 -11   2   1      112.98      -51.11    164.39 o 
 -10   2   1    37275.29    38799.34   1318.15 o 
  -9   2   1     4820.19     4734.03    267.38 o 
  -8   2   1        0.51     -111.81    111.81 o 
  -7   2   1     4494.32     4051.34    217.78 o 
  -6   2   1     6804.68     6868.03    281.01 o 
  -5   2   1    38436.51    38159.86    887.63 o 
  -4   2   1       56.52      129.71     67.36 o 
  -3   2   1    36605.58    36981.77    810.56 o 
  -2   2   1     7200.23     6953.63    157.58 o 
  -1   2   1    38506.99    40465.95    631.37 o 
   0   2   1      430.43      455.13     43.66 o 
   1   2   1      983.97     1043.90     80.33 o 
   2   2   1     2569.45     2667.50    111.19 o 
   3   2   1     1404.87     1481.24     98.51 o 
   4   2   1        0.71       53.84     62.53 o 
   5   2   1    22996.44    22868.93    662.32 o 
   6   2   1      839.97      990.08    117.55 o 
   7   2   1     7073.63     6416.16    322.37 o 
   8   2   1      679.58      648.68    141.16 o 
   9   2   1    13679.57    13650.98    447.19 o 
  10   2   1    13062.10    12000.16    478.42 o 
  11   2   1      280.84      141.34    171.59 o 
  12   2   1       12.75     -181.69    181.69 o 
  13   2   1     1254.19      677.90    238.37 o 
  14   2   1     9242.21     8669.44   1352.39 o 
  15   2   1       10.72     -230.22    378.60 o 
  16   2   1       27.08     -233.21    424.05 o 
  17   2   1      166.70     -169.65    459.36 o 
  18   2   1      344.58     -185.24    481.13 o 
  19   2   1      639.55      693.20    539.23 o 
 -19   3   1      413.98       82.41    767.79 o 
 -18   3   1     2224.49     1958.43    818.38 o 
 -17   3   1     1001.14      470.63    369.80 o 
 -16   3   1        2.08     -258.17    258.17 o 
 -15   3   1      751.68      277.11    261.80 o 
 -14   3   1      179.82      -14.21    232.26 o 
 -13   3   1     2480.41     2540.44    337.98 o 
 -12   3   1        1.21     -186.76    186.76 o 
 -11   3   1     3699.31     3756.43    373.31 o 
 -10   3   1     6730.84     5940.76    317.67 o 
  -9   3   1       13.39      -55.08    124.13 o 
  -8   3   1      641.91      474.75    137.98 o 
  -7   3   1     9154.23     8721.59    286.29 o 
  -6   3   1    30482.90    31305.72    579.82 o 
  -5   3   1     1260.50     1270.72     97.45 o 
  -4   3   1     3332.09     3524.75    154.65 o 
  -3   3   1     1666.85     1786.50    100.46 o 
  -2   3   1     7916.01     8241.83    189.94 o 
  -1   3   1     4314.98     4363.17    123.28 o 
   0   3   1     2028.99     1973.30     92.40 o 
   1   3   1    14126.18    14433.63    286.06 o 
   2   3   1     1366.14     1411.19    108.93 o 
   3   3   1      680.12      710.24     84.15 o 
   4   3   1      557.14      527.07     79.34 o 
   5   3   1    30023.29    29316.67    545.71 o 
   6   3   1    21811.65    21323.92    532.94 o 
   7   3   1     7144.96     7064.51    275.86 o 
   8   3   1     1107.87      951.23    151.26 o 
   9   3   1     6874.71     6908.85    318.92 o 
  10   3   1     6609.37     6938.06    457.31 o 
  11   3   1     5457.89     5156.71    337.02 o 
  12   3   1        9.01     -150.84    218.42 o 
  13   3   1     2040.63     1639.43    300.45 o 
  14   3   1        7.99     -270.30    270.30 o 
  15   3   1      401.01     -218.95    315.75 o 
  16   3   1       28.94     -310.84    417.28 o 
  17   3   1      491.27      155.52    470.60 o 
  18   3   1      455.09      524.62    529.27 o 
  19   3   1       18.95     -451.25    540.22 o 
 -19   4   1     1150.08      203.31   1293.72 o 
 -18   4   1     1604.98      720.84   1111.15 o 
 -17   4   1      159.49     -245.89    645.19 o 
 -16   4   1      165.32     -332.20    332.20 o 
 -15   4   1      116.29     -283.09    283.09 o 
 -14   4   1      414.12     -100.23    234.88 o 
 -13   4   1      625.49      120.17    220.62 o 
 -12   4   1        3.85     -174.92    174.92 o 
 -11   4   1     1572.77     1072.41    201.93 o 
 -10   4   1    11068.23    10442.74    380.57 o 
  -9   4   1      494.98      324.06    150.20 o 
  -8   4   1       24.40      -61.89    108.23 o 
  -7   4   1     4806.42     5019.03    210.85 o 
  -6   4   1     1674.14     1623.88    120.08 o 
  -5   4   1    11647.24    11369.55    252.17 o 
  -4   4   1        4.60       34.14     62.76 o 
  -3   4   1    40461.82    41453.88    929.54 o 
  -2   4   1    27829.29    28112.02    485.63 o 
  -1   4   1     8787.25     8569.00    299.30 o 
   0   4   1     1104.02     1057.29     86.18 o 
   1   4   1     5581.35     5560.72    177.56 o 
   2   4   1    23421.87    22717.80    433.51 o 
   3   4   1     8460.20     8608.60    244.55 o 
   4   4   1      258.07      151.83     72.63 o 
   5   4   1    12145.34    11735.19    302.07 o 
   6   4   1    29831.81    28708.35    566.46 o 
   7   4   1    15568.95    15492.35    405.11 o 
   8   4   1       13.79       -0.84    131.38 o 
   9   4   1     1195.82     1031.83    174.88 o 
  10   4   1     1748.33     1618.70    207.65 o 
  11   4   1      301.60      224.97    181.15 o 
  12   4   1      159.47     -190.81    190.81 o 
  13   4   1     1734.57     1313.78    315.16 o 
  14   4   1     5752.06     5580.90    598.97 o 
  15   4   1      451.10     -137.88    312.95 o 
  16   4   1       19.45     -362.92    423.21 o 
  17   4   1       19.61     -125.29    447.49 o 
  18   4   1       33.36     -451.28    453.58 o 
 -19   5   1      744.71     -454.47   1055.54 o 
 -18   5   1     2122.47     2078.38    841.49 o 
 -17   5   1      167.74     -308.19    631.12 o 
 -16   5   1        3.17     -253.19    368.77 o 
 -15   5   1     5422.13     4882.50    710.68 o 
 -14   5   1      499.18     -155.09    272.42 o 
 -13   5   1      374.22      -10.40    222.92 o 
 -12   5   1      686.79      317.27    208.75 o 
 -11   5   1     3261.62     3003.06    257.88 o 
 -10   5   1     3884.34     3786.93    276.50 o 
  -9   5   1     2576.50     2416.59    209.09 o 
  -8   5   1      538.70      422.57    138.35 o 
  -7   5   1     1564.62     1649.38    136.36 o 
  -6   5   1     1955.78     2203.28    157.22 o 
  -5   5   1    20174.53    19662.48    539.67 o 
  -4   5   1     2098.23     2115.25    159.53 o 
  -3   5   1      369.62      348.82     79.87 o 
  -2   5   1    59665.35    56780.07    934.34 o 
  -1   5   1    12847.87    12563.85    271.06 o 
   0   5   1     2191.92     2114.00    129.29 o 
   1   5   1     6565.96     6606.10    207.52 o 
   2   5   1   223664.34   213121.23   3200.02 o 
   3   5   1      688.38      788.26    103.51 o 
   4   5   1      538.13      558.09     85.56 o 
   5   5   1    27425.34    25314.04    493.14 o 
   6   5   1    29449.80    27931.83    663.09 o 
   7   5   1       19.71        7.31    123.14 o 
   8   5   1       97.42      -19.82    134.60 o 
   9   5   1    23795.12    22416.11    554.25 o 
  10   5   1       15.00        8.41    127.39 o 
  11   5   1      125.49     -145.45    183.54 o 
  12   5   1      438.40      250.70    249.98 o 
  13   5   1     3214.95     2890.62    362.21 o 
  14   5   1       88.40     -215.75    288.02 o 
  15   5   1      267.81     -313.64    409.13 o 
  16   5   1       97.86     -272.13    438.50 o 
  17   5   1        6.37     -391.16    429.00 o 
  18   5   1       26.56     -311.56    503.00 o 
 -19   6   1      329.44      351.07    856.90 o 
 -18   6   1      274.26     -517.23    517.23 o 
 -17   6   1      111.80     -410.03    697.45 o 
 -16   6   1      709.17      139.33    573.84 o 
 -15   6   1      192.21     -225.40    368.99 o 
 -14   6   1       87.53     -319.27    319.27 o 
 -13   6   1      810.30      284.47    267.05 o 
 -12   6   1       50.03     -190.70    190.70 o 
 -11   6   1    12193.74    12019.09    442.07 o 
 -10   6   1     2465.96     1942.11    220.58 o 
  -9   6   1     1886.93     1629.00    180.58 o 
  -8   6   1      852.14      798.08    127.38 o 
  -7   6   1    15017.16    14773.94    473.37 o 
  -6   6   1    35306.57    35600.35    878.19 o 
  -5   6   1      307.13      213.35     94.10 o 
  -4   6   1      964.16      874.90    119.38 o 
  -3   6   1      603.55      669.31    104.36 o 
  -2   6   1    42169.76    40194.98    795.82 o 
  -1   6   1     1826.86     1923.03    140.48 o 
   0   6   1       91.69      130.99     78.21 o 
   1   6   1       38.90       43.06     87.73 o 
   2   6   1     1335.36     1452.86    130.78 o 
   3   6   1     9759.19     9588.05    289.17 o 
   4   6   1      796.86      870.02    100.03 o 
   5   6   1     5378.37     5279.47    221.65 o 
   6   6   1    12792.80    11995.08    333.59 o 
   7   6   1     2718.55     2450.64    186.65 o 
   8   6   1     1836.48     1457.49    182.20 o 
   9   6   1       64.88       33.29    162.51 o 
  10   6   1     8660.17     8516.08    428.94 o 
  11   6   1     2545.75     1984.54    301.05 o 
  12   6   1      367.74        1.64    256.53 o 
  13   6   1     3600.95     3116.24    377.29 o 
  14   6   1      308.03     -300.98    300.98 o 
  15   6   1     1722.83     1045.68    465.57 o 
  16   6   1       33.04     -104.45    432.12 o 
  17   6   1      851.94      501.31    497.73 o 
  18   6   1       36.05     -515.88    803.97 o 
 -18   7   1       75.77     -173.52    775.16 o 
 -17   7   1        0.43     -166.83    671.98 o 
 -16   7   1       21.35     -457.26    457.26 o 
 -15   7   1     5649.82     5946.45    597.77 o 
 -14   7   1     1083.60      289.90    498.27 o 
 -13   7   1       12.34     -322.43    322.43 o 
 -12   7   1     1111.64      672.49    233.83 o 
 -11   7   1     5610.82     5210.30    315.88 o 
 -10   7   1      294.32      332.85    172.80 o 
  -9   7   1    12435.28    12567.68    435.63 o 
  -8   7   1     2460.14     2346.22    171.99 o 
  -7   7   1        3.28       25.65    114.94 o 
  -6   7   1     6850.16     6798.38    280.13 o 
  -5   7   1    40034.54    38188.70   1198.07 o 
  -4   7   1      140.63      107.87    115.37 o 
  -3   7   1       33.50      139.62    105.03 o 
  -2   7   1     7684.22     6906.28    236.58 o 
  -1   7   1      907.03      824.90    110.22 o 
   0   7   1      154.57      145.44     91.45 o 
   1   7   1     2980.09     3212.11    192.48 o 
   2   7   1    64044.72    61418.22   1041.61 o 
   3   7   1     6861.47     6570.84    263.79 o 
   4   7   1      372.85      419.91    133.91 o 
   5   7   1     2979.27     2750.37    195.41 o 
   6   7   1      802.29      752.70    122.43 o 
   7   7   1       56.96       90.80    117.05 o 
   8   7   1       30.26      -70.59    139.11 o 
   9   7   1    16226.06    14860.66    578.78 o 
  10   7   1     8872.63     8354.03    561.46 o 
  11   7   1      415.99      -56.44    252.60 o 
  12   7   1      720.40      483.93    292.00 o 
  13   7   1     2908.37     2382.32    366.08 o 
  14   7   1      362.18     -119.10    314.37 o 
  15   7   1     1463.57      972.03    555.41 o 
  16   7   1      207.65      -31.09    434.35 o 
  17   7   1        4.55     -369.85    463.90 o 
 -18   8   1       30.23     -521.25    738.31 o 
 -17   8   1       57.35     -146.73    711.51 o 
 -16   8   1      402.78     -493.55    838.47 o 
 -15   8   1       74.12       80.12    283.70 o 
 -14   8   1      488.73      -30.44    387.90 o 
 -13   8   1      529.52       12.96    376.57 o 
 -12   8   1       17.13     -213.18    213.18 o 
 -11   8   1     2657.99     2357.90    277.60 o 
 -10   8   1     9478.43     9226.33    446.64 o 
  -9   8   1        1.52     -100.12    153.41 o 
  -8   8   1     4361.98     4595.29    281.61 o 
  -7   8   1    17464.08    17918.03    545.72 o 
  -6   8   1    19249.65    19557.47    609.03 o 
  -5   8   1      276.29      258.53    142.29 o 
  -4   8   1      778.05      642.91    140.50 o 
  -3   8   1    12141.36    11938.25    332.15 o 
  -2   8   1     8559.84     8103.76    267.54 o 
  -1   8   1      131.74      160.60    106.75 o 
   0   8   1     4511.61     4245.76    272.72 o 
   1   8   1     3360.30     3267.20    258.53 o 
   2   8   1     3130.92     3364.79    222.48 o 
   3   8   1        0.04       61.48    131.50 o 
   4   8   1     1748.50     1961.65    228.42 o 
   5   8   1     1119.31     1170.32    138.93 o 
   6   8   1     3688.45     3336.88    228.12 o 
   7   8   1     1738.72     1729.43    227.32 o 
   8   8   1      585.14      486.38    202.89 o 
   9   8   1      718.82      650.78    217.98 o 
  10   8   1    17550.97    17042.55    781.91 o 
  11   8   1     1852.64     1578.74    274.34 o 
  12   8   1      238.24       72.71    238.03 o 
  13   8   1      155.36     -189.34    260.93 o 
  14   8   1     5431.15     4504.57    432.29 o 
  15   8   1      231.21     -444.86    444.86 o 
  16   8   1      143.55     -282.06    713.53 o 
  17   8   1     1063.32     -292.67   1260.56 o 
 -17   9   1      399.61      167.49    783.87 o 
 -16   9   1        1.02     -638.49    704.82 o 
 -15   9   1     1700.27      497.20   1006.97 o 
 -14   9   1     1608.07     1043.04    434.77 o 
 -13   9   1     1832.46     1360.51    294.30 o 
 -12   9   1      130.24      -29.93    245.80 o 
 -11   9   1     2622.66     2700.98    306.54 o 
 -10   9   1       52.24      -45.41    215.02 o 
  -9   9   1     8592.61     8606.70    439.34 o 
  -8   9   1      133.99      111.18    157.09 o 
  -7   9   1      123.32       20.49    130.66 o 
  -6   9   1     1046.48     1247.45    152.07 o 
  -5   9   1     3004.98     2850.23    231.74 o 
  -4   9   1     2998.12     2960.47    229.83 o 
  -3   9   1      100.13      201.04    130.99 o 
  -2   9   1     1773.29     1495.65    159.24 o 
  -1   9   1     6501.92     6601.49    264.17 o 
   0   9   1     1639.34     1824.55    221.14 o 
   1   9   1    11119.25    11001.17    425.02 o 
   2   9   1     5484.18     5223.88    269.24 o 
   3   9   1    12982.56    12731.74    385.27 o 
   4   9   1       82.31       99.09    167.53 o 
   5   9   1     2961.41     3051.81    220.71 o 
   6   9   1      266.08      284.64    178.56 o 
   7   9   1      775.48      907.10    214.69 o 
   8   9   1      765.97      638.92    221.30 o 
   9   9   1     1594.03     1774.92    267.00 o 
  10   9   1     6266.11     6360.80    423.41 o 
  11   9   1      159.93      -14.56    243.75 o 
  12   9   1       29.84     -241.98    241.98 o 
  13   9   1     1906.18     1568.91    314.77 o 
  14   9   1      646.56      457.23    547.89 o 
  15   9   1     1602.73      999.92    732.81 o 
  16   9   1       16.20      203.85    338.97 o 
 -16  10   1        1.02     -263.30    747.02 o 
 -15  10   1     1724.62      757.98    851.87 o 
 -14  10   1     1382.53      880.24    670.22 o 
 -13  10   1       34.27     -212.72    260.90 o 
 -12  10   1        0.65     -257.11    257.11 o 
 -11  10   1     3731.80     3378.86    360.00 o 
 -10  10   1     7707.56     7288.93    687.73 o 
  -9  10   1     1048.73     1080.91    263.95 o 
  -8  10   1     1110.96      971.04    235.64 o 
  -7  10   1      414.16      487.08    160.50 o 
  -6  10   1      375.01      138.51    171.24 o 
  -5  10   1     3362.80     3524.28    260.38 o 
  -4  10   1      265.02      244.03    150.60 o 
  -3  10   1    13604.50    12761.45    378.70 o 
  -2  10   1     4210.08     4394.07    253.62 o 
  -1  10   1     5622.46     5273.59    338.26 o 
   0  10   1     3282.06     3067.32    295.38 o 
   1  10   1     7223.91     6795.40    370.38 o 
   2  10   1     3666.23     3807.04    263.57 o 
   3  10   1     8986.42     9443.02    403.05 o 
   4  10   1     3128.85     3115.52    291.01 o 
   5  10   1     1226.26      843.24    222.82 o 
   6  10   1     1413.27     1402.81    233.34 o 
   7  10   1     3760.26     4089.72    350.65 o 
   8  10   1       33.48       19.11    223.62 o 
   9  10   1     1616.26     1699.17    275.96 o 
  10  10   1     3396.89     3368.06    336.39 o 
  11  10   1      117.73       45.26    254.53 o 
  12  10   1       11.00     -163.64    254.50 o 
  13  10   1      284.21     -274.84    274.84 o 
  14  10   1     2571.60     2235.45    655.72 o 
  15  10   1      726.17      110.11    530.86 o 
  16  10   1       94.14      128.06    310.18 o 
 -16  11   1       62.29     -184.24    762.43 o 
 -15  11   1        2.79      133.32    724.24 o 
 -14  11   1      277.83     -535.38    729.94 o 
 -13  11   1     1947.82     1669.51    404.28 o 
 -12  11   1     1163.62      884.96    325.16 o 
 -11  11   1        2.21     -256.85    256.85 o 
 -10  11   1      894.52      986.55    284.18 o 
  -9  11   1     3807.44     3611.87    347.73 o 
  -8  11   1     1475.45     1845.90    284.13 o 
  -7  11   1      127.67      -68.78    212.46 o 
  -6  11   1     3709.93     3757.70    296.99 o 
  -5  11   1        8.16       31.94    173.31 o 
  -4  11   1      979.94      840.66    192.03 o 
  -3  11   1       29.28       13.17    154.80 o 
  -2  11   1    14290.00    13620.09    406.39 o 
  -1  11   1     5723.77     5610.93    361.37 o 
   0  11   1      716.06      675.55    234.45 o 
   1  11   1     1976.51     1913.68    279.00 o 
   2  11   1    17608.33    17688.09    777.51 o 
   3  11   1     5293.14     4769.62    345.39 o 
   4  11   1     1838.21     1669.70    238.43 o 
   5  11   1     2373.55     2142.94    268.18 o 
   6  11   1     2182.98     1971.61    270.24 o 
   7  11   1     1970.57     1791.55    281.05 o 
   8  11   1      792.98      737.74    254.32 o 
   9  11   1      126.53       31.53    246.76 o 
  10  11   1       84.67       42.47    259.62 o 
  11  11   1      770.41      314.72    184.50 o 
  12  11   1      613.16      338.75    289.78 o 
  13  11   1      898.08      398.55    304.16 o 
  14  11   1      169.35     -294.08    338.25 o 
  15  11   1       96.41       93.04    339.60 o 
 -15  12   1      602.21     -107.56    630.11 o 
 -14  12   1      903.59     -142.05    526.60 o 
 -13  12   1      477.74      230.76    643.84 o 
 -12  12   1      321.98      -34.41    301.83 o 
 -11  12   1     2678.92     3038.82    369.58 o 
 -10  12   1     2049.32     2268.86    389.82 o 
  -9  12   1     3089.35     3629.10    482.59 o 
  -8  12   1      637.12      956.06    276.01 o 
  -7  12   1      136.54       51.54    223.03 o 
  -6  12   1     1083.26     1069.67    233.96 o 
  -5  12   1     5152.95     4566.14    323.09 o 
  -4  12   1       82.09       -2.07    183.17 o 
  -3  12   1     2424.83     2204.49    229.97 o 
  -2  12   1    15105.88    15192.97    669.70 o 
  -1  12   1    14534.02    14049.96    534.61 o 
   0  12   1     1385.51     1536.38    340.38 o 
   1  12   1     3917.70     3605.83    424.72 o 
   2  12   1     3192.41     3076.29    409.12 o 
   3  12   1     9847.34     9468.63    595.80 o 
   4  12   1      614.86      487.59    230.23 o 
   5  12   1     1882.01     1639.47    272.99 o 
   6  12   1      715.36      661.79    257.11 o 
   7  12   1      911.39      963.52    276.75 o 
   8  12   1       10.35      -13.78    257.18 o 
   9  12   1     1009.42      746.85    291.02 o 
  10  12   1       41.20        0.23    278.80 o 
  11  12   1      654.26      474.42    303.42 o 
  12  12   1      177.24     -262.05    279.24 o 
  13  12   1      576.36      158.03    304.42 o 
  14  12   1      309.79      -48.58    464.82 o 
 -14  13   1      102.11     -214.40    728.26 o 
 -13  13   1     1057.50      495.26    713.86 o 
 -12  13   1      339.91        8.97    344.66 o 
 -11  13   1      293.37      223.32    283.42 o 
 -10  13   1       80.58      -77.76    283.65 o 
  -9  13   1     1783.14     1490.12    312.80 o 
  -8  13   1      907.47     1066.64    293.52 o 
  -7  13   1       48.89      -29.07    249.87 o 
  -6  13   1     2740.28     2914.78    324.40 o 
  -5  13   1      744.59      653.54    245.09 o 
  -4  13   1       53.38       -6.44    214.70 o 
  -3  13   1     1081.63     1304.53    246.66 o 
  -2  13   1     5424.17     5473.17    571.82 o 
  -1  13   1       78.45      -86.17    310.51 o 
   0  13   1       44.69      -25.89    303.66 o 
   1  13   1      941.83     1203.83    358.11 o 
   2  13   1     4135.62     4126.32    492.65 o 
   3  13   1      527.04      291.15    345.38 o 
   4  13   1     1321.58     1444.09    411.92 o 
   5  13   1      526.33      556.54    270.23 o 
   6  13   1     2538.96     2804.12    429.78 o 
   7  13   1      295.51      199.74    261.87 o 
   8  13   1       46.19      237.32    275.23 o 
   9  13   1      857.49      852.68    297.25 o 
  10  13   1      659.69      687.57    299.65 o 
  11  13   1      435.96      257.09    307.68 o 
  12  13   1      447.49      168.99    328.34 o 
  13  13   1      751.60      186.69    314.42 o 
 -13  14   1      446.24      103.85    615.37 o 
 -12  14   1      240.66     -344.77    545.36 o 
 -11  14   1        1.38     -308.12    308.12 o 
 -10  14   1     1885.89     2088.90    399.86 o 
  -9  14   1     1327.12      943.30    302.06 o 
  -8  14   1     1122.20     1228.35    317.27 o 
  -7  14   1      107.57      138.31    276.40 o 
  -6  14   1        5.69     -103.10    264.26 o 
  -5  14   1      781.78      530.02    262.91 o 
  -4  14   1        7.72     -219.15    219.15 o 
  -3  14   1       49.64      -40.19    352.24 o 
  -2  14   1     1410.35     1177.04    396.03 o 
  -1  14   1     1089.36      999.73    547.70 o 
   0  14   1     5094.55     5816.88    568.27 o 
   1  14   1      735.11      977.86    375.55 o 
   2  14   1       89.15      -92.71    351.98 o 
   3  14   1     1931.23     1515.92    466.64 o 
   4  14   1     3424.20     3903.34    526.41 o 
   5  14   1      220.03      124.46    260.01 o 
   6  14   1       65.13     -139.00    271.95 o 
   7  14   1       47.47     -223.04    283.60 o 
   8  14   1        1.53      -83.52    242.78 o 
   9  14   1       18.67     -180.34    302.72 o 
  10  14   1      332.21       95.17    330.76 o 
  11  14   1      566.76      349.45    340.32 o 
  12  14   1       35.61     -173.60    332.30 o 
 -11  15   1      905.27      679.75    717.21 o 
 -10  15   1      495.59      373.18    333.49 o 
  -9  15   1      133.30      -20.20    297.77 o 
  -8  15   1      290.92      115.64    307.72 o 
  -7  15   1      454.67      855.77    367.59 o 
  -6  15   1     2236.48     2704.09    352.22 o 
  -5  15   1      116.44      -26.77    261.87 o 
  -4  15   1      290.94        8.64    399.17 o 
  -3  15   1      477.33      302.50    394.18 o 
  -2  15   1      665.55      666.01    416.82 o 
  -1  15   1     1055.22     1314.59    420.05 o 
   0  15   1        5.88     -108.13    367.01 o 
   1  15   1     2802.71     3131.45    498.98 o 
   2  15   1      110.20      -84.24    376.77 o 
   3  15   1     1153.33     1048.32    437.82 o 
   4  15   1      119.54     -388.02    388.02 o 
   5  15   1     1887.32     2036.46    508.96 o 
   6  15   1     1485.97     2046.83    496.60 o 
   7  15   1        9.87     -219.10    286.70 o 
   8  15   1       87.29       43.43    319.06 o 
   9  15   1      754.40      552.12    344.73 o 
  10  15   1     1383.95     1257.06    445.75 o 
  11  15   1      224.26     -121.45    341.68 o 
 -10  16   1     2339.93     2530.71    440.69 o 
  -9  16   1        2.32     -194.51    329.87 o 
  -8  16   1      220.26      117.98    343.94 o 
  -7  16   1      262.10      235.71    314.31 o 
  -6  16   1     3040.54     3172.91    394.47 o 
  -5  16   1       19.32     -410.49    415.22 o 
  -4  16   1       52.19     -327.14    394.62 o 
  -3  16   1      917.65      629.09    436.81 o 
  -2  16   1     1143.39     1056.63    456.48 o 
  -1  16   1      614.42      815.01    439.15 o 
   0  16   1     1004.69     1194.32    458.36 o 
   1  16   1     2274.83     2643.19    539.35 o 
   2  16   1      155.64     -410.01    416.04 o 
   3  16   1      554.87      375.82    543.35 o 
   4  16   1      688.48      406.04    461.41 o 
   5  16   1      558.59      617.06    450.55 o 
   6  16   1     1972.11     2693.58    526.57 o 
   7  16   1       10.87      -86.22    476.31 o 
   8  16   1       95.76     -286.51    326.47 o 
   9  16   1      212.77      -84.24    344.62 o 
  -8  17   1      442.46      510.88    361.38 o 
  -7  17   1      257.22      138.60    511.05 o 
  -6  17   1     1033.21     1470.85    548.27 o 
  -5  17   1      328.42      421.18    501.96 o 
  -4  17   1       81.91       79.45    491.64 o 
  -3  17   1        8.42     -320.46    419.52 o 
  -2  17   1      514.41      936.36    587.57 o 
  -1  17   1     1254.20     1734.23    571.82 o 
   0  17   1        3.19     -230.78    431.33 o 
   1  17   1      576.51      554.13    490.33 o 
   2  17   1      305.26      243.13    464.36 o 
   3  17   1      692.03      534.51    496.68 o 
   4  17   1        1.05     -465.60    478.64 o 
   5  17   1      917.08     1006.50    519.28 o 
   6  17   1      561.22      542.21    497.93 o 
   7  17   1        3.57      -25.34    499.45 o 
  -4  18   1      193.10       48.99    638.49 o 
  -3  18   1     1233.59     1135.96    566.48 o 
  -2  18   1     1087.24     1108.65    549.99 o 
  -1  18   1     1874.47     2572.57    613.91 o 
   0  18   1       62.42       66.56    484.63 o 
   1  18   1     2761.99     3433.96    644.77 o 
   2  18   1      176.93      142.21    514.70 o 
   3  18   1      699.33      870.84    561.38 o 
 -20   0   2     1925.15     1437.10    879.01 o 
 -19   0   2      352.55     -676.67    676.67 o 
 -17   0   2     7080.75     7030.64    666.32 o 
 -16   0   2      670.49      545.85    394.11 o 
 -15   0   2      699.91      231.60    337.12 o 
 -14   0   2      297.02       32.01    304.40 o 
 -13   0   2    38167.91    42958.48   1437.77 o 
 -12   0   2        4.39      -92.33    231.85 o 
 -11   0   2     1962.45     1762.86    295.59 o 
 -10   0   2        2.25      -59.82    194.02 o 
  -9   0   2    18326.08    17426.14    619.29 o 
  -8   0   2    17697.84    17494.52    592.57 o 
  -7   0   2     4492.07     4223.54    279.97 o 
  -6   0   2      338.31      384.58    129.30 o 
  -5   0   2      835.24      920.57    174.87 o 
  -4   0   2    36309.67    39025.68    887.09 o 
  -3   0   2    14083.91    14481.40    367.99 o 
  -2   0   2       20.86      156.77     62.98 o 
  -1   0   2      718.94      873.65     99.16 o 
   0   0   2   279821.56   269534.69   8028.32 o 
   1   0   2    13408.74    13102.10    371.17 o 
   2   0   2       16.66       64.26     47.28 o 
   3   0   2     2079.50     2416.75    208.01 o 
   4   0   2   703496.06   664713.44  11405.12 o 
   5   0   2    16082.91    16186.94    470.35 o 
   6   0   2       92.18      156.01    121.86 o 
   7   0   2    26412.04    26635.15    756.07 o 
   8   0   2    74687.90    83793.91   1922.33 o 
   9   0   2     2369.99     2772.90    330.61 o 
  10   0   2      812.05      628.02    226.48 o 
  11   0   2    34917.93    36391.16   1786.83 o 
  12   0   2        6.18     -136.52    258.20 o 
  13   0   2     4235.99     3899.86    590.25 o 
  14   0   2      192.30      -82.24    326.62 o 
  15   0   2     4151.21     4148.22   1640.10 o 
  16   0   2      212.52     -330.30    613.03 o 
  17   0   2      203.33       33.49    738.31 o 
  18   0   2       14.18     -466.97    690.08 o 
 -20   1   2      406.77     -755.73    755.73 o 
 -19   1   2        5.10     -692.08    692.08 o 
 -18   1   2        4.73     -341.10    341.10 o 
 -17   1   2       21.23     -274.68    274.68 o 
 -16   1   2      432.78       91.96    269.66 o 
 -15   1   2       25.19     -226.59    226.59 o 
 -14   1   2      120.03     -202.29    213.64 o 
 -13   1   2      219.27       55.93    201.07 o 
 -12   1   2     2443.26     2123.74    235.61 o 
 -11   1   2      236.44      197.28    156.68 o 
 -10   1   2      211.45      129.90    139.69 o 
  -9   1   2      387.99      310.77    138.40 o 
  -8   1   2    20726.00    20378.94    461.50 o 
  -7   1   2      303.65      312.18     99.68 o 
  -6   1   2       53.13       18.23     82.01 o 
  -5   1   2    12211.54    12282.65    315.15 o 
  -4   1   2     1126.20     1001.75     87.29 o 
  -3   1   2     7128.14     7646.85    255.55 o 
  -2   1   2        2.07       40.81     37.47 o 
  -1   1   2    12298.14    13014.11    316.86 o 
   0   1   2      778.92      877.63     79.58 o 
   1   1   2     5678.08     5753.72    145.65 o 
   2   1   2      170.76      181.97     39.32 o 
   3   1   2    11712.27    12102.89    224.48 o 
   4   1   2   125339.20   129633.45   1630.81 o 
   5   1   2      525.45      690.07     80.37 o 
   6   1   2       15.78      101.52     83.62 o 
   7   1   2      393.01      479.88    113.74 o 
   8   1   2    35056.38    36231.62    793.54 o 
   9   1   2     2837.93     3403.32    242.89 o 
  10   1   2      112.53       80.75    146.92 o 
  11   1   2       17.15       45.88    168.80 o 
  12   1   2      933.56      997.91    214.80 o 
  13   1   2      189.97       38.85    207.01 o 
  14   1   2        4.51     -220.17    220.17 o 
  15   1   2        6.85     -298.99    298.99 o 
  16   1   2     2879.19     2931.48    736.60 o 
  17   1   2       30.90     -204.75    488.66 o 
  18   1   2        1.56     -475.78    475.78 o 
 -20   2   2     1436.72     -226.45    837.47 o 
 -19   2   2      692.60     -688.06    688.06 o 
 -18   2   2        0.14     -435.63    435.63 o 
 -17   2   2     1916.69     1867.74    419.14 o 
 -16   2   2        8.39     -247.52    247.52 o 
 -15   2   2      181.37     -237.48    237.48 o 
 -14   2   2      263.08      -10.73    219.31 o 
 -13   2   2    15297.64    17031.22    534.78 o 
 -12   2   2     2464.47     2322.26    236.73 o 
 -11   2   2     1404.12     1337.59    196.51 o 
 -10   2   2      139.51      -18.42    140.30 o 
  -9   2   2    10045.15    10152.98    337.09 o 
  -8   2   2     2473.16     2782.57    198.28 o 
  -7   2   2    12606.16    12499.88    392.28 o 
  -6   2   2      177.82      110.15     86.09 o 
  -5   2   2      139.85      124.92     71.10 o 
  -4   2   2     9025.76     9513.12    281.60 o 
  -3   2   2     9479.66     9613.53    496.18 o 
  -2   2   2     1050.97     1466.54     86.23 o 
  -1   2   2        3.50       18.65     43.42 o 
   0   2   2    61684.83    65848.74   2368.37 o 
   1   2   2     6654.62     6742.33    173.66 o 
   2   2   2      849.74      901.08     89.84 o 
   3   2   2       90.63       84.63     46.89 o 
   4   2   2   137554.72   144449.23   2207.68 o 
   5   2   2    18059.81    18330.38    342.74 o 
   6   2   2        0.30      106.19     90.27 o 
   7   2   2    14282.86    14789.10    378.07 o 
   8   2   2    11481.29    12346.51    409.69 o 
   9   2   2      224.74      267.36    141.45 o 
  10   2   2      344.92      295.97    159.64 o 
  11   2   2    18226.70    18608.24    555.55 o 
  12   2   2     2906.68     3258.30    280.75 o 
  13   2   2       49.05     -197.97    197.97 o 
  14   2   2      102.73      -70.25    288.66 o 
  15   2   2     3260.89     3339.20    435.68 o 
  16   2   2      315.67      -56.24    417.52 o 
  17   2   2      704.27      217.84    740.76 o 
  18   2   2        0.07     -525.62    525.62 o 
 -20   3   2     1544.59      166.16    877.67 o 
 -19   3   2      227.05     -532.63    697.45 o 
 -18   3   2      199.05     -551.39    551.39 o 
 -17   3   2       18.58     -402.99    402.99 o 
 -16   3   2     1970.75     1806.76    320.11 o 
 -15   3   2      541.33      360.49    259.19 o 
 -14   3   2       25.36     -215.22    215.22 o 
 -13   3   2     2289.02     1971.43    239.34 o 
 -12   3   2    19297.03    20400.08    558.92 o 
 -11   3   2      816.24      591.00    177.44 o 
 -10   3   2      127.79      -74.50    140.28 o 
  -9   3   2     3992.84     3722.09    247.00 o 
  -8   3   2    92662.81    94203.35   1492.87 o 
  -7   3   2        8.25      -66.32    100.74 o 
  -6   3   2      564.75      437.97     96.60 o 
  -5   3   2    10906.23    11085.90    317.33 o 
  -4   3   2      815.17      721.12     87.86 o 
  -3   3   2    35527.07    35982.96    790.71 o 
  -1   3   2    83690.00    86903.24   1411.48 o 
   0   3   2       62.56      449.20    120.56 o 
   1   3   2    38766.82    39901.00    931.05 o 
   2   3   2      839.10      742.59     80.55 o 
   3   3   2    30099.68    29957.55    475.81 o 
   4   3   2   132358.45   136910.39   1862.34 o 
   5   3   2     3274.86     3330.13    165.07 o 
   6   3   2       37.70       66.60     90.69 o 
   7   3   2       27.87       63.61    109.97 o 
   8   3   2    47035.32    48257.90    877.68 o 
   9   3   2    11326.56    11500.23    384.49 o 
  10   3   2       98.45      -33.56    156.24 o 
  11   3   2        5.59     -108.56    171.57 o 
  12   3   2     3835.42     3977.48    323.30 o 
  13   3   2        7.36     -260.83    260.83 o 
  14   3   2       27.02     -286.72    286.72 o 
  15   3   2        1.29      -49.17    413.92 o 
  16   3   2    10456.38    12143.93    837.73 o 
  17   3   2      288.12      113.80    493.64 o 
  18   3   2       49.64     -256.52    522.27 o 
 -19   4   2      306.77     -526.25    526.25 o 
 -18   4   2      178.21     -507.17    507.17 o 
 -17   4   2      332.70     -436.15    436.15 o 
 -16   4   2      215.73     -308.33    308.33 o 
 -15   4   2     3539.97     3630.31    337.41 o 
 -14   4   2       33.31     -216.97    216.97 o 
 -13   4   2       53.76     -190.34    190.34 o 
 -12   4   2    12293.49    11824.69    449.21 o 
 -11   4   2    20832.07    20993.33    548.41 o 
 -10   4   2      811.78      592.72    167.87 o 
  -9   4   2      267.87      106.75    129.20 o 
  -8   4   2    46280.71    45951.24    748.23 o 
  -7   4   2    32208.85    32014.34    550.43 o 
  -6   4   2       45.07       19.31     86.41 o 
  -5   4   2       57.19      141.01     75.80 o 
  -4   4   2    32572.55    31468.30    964.11 o 
  -3   4   2     1709.42     1692.63    124.91 o 
  -2   4   2     3484.01     3510.41    137.53 o 
  -1   4   2       48.83       40.84     57.65 o 
   0   4   2     2238.03     2169.37    115.53 o 
   1   4   2     2955.78     2951.45    146.16 o 
   2   4   2     1938.16     1879.43    137.54 o 
   3   4   2       16.41       38.92     61.81 o 
   4   4   2     1167.53     1197.83    113.03 o 
   5   4   2     7652.65     7211.33    232.77 o 
   6   4   2       56.45       40.04     97.82 o 
   7   4   2       78.47       65.09    115.84 o 
   8   4   2     8830.19     9269.88    339.76 o 
   9   4   2    11180.66    11129.25    392.13 o 
  10   4   2      126.49      127.45    157.71 o 
  11   4   2      352.99      270.64    227.81 o 
  12   4   2    11522.54    11521.27    545.56 o 
  13   4   2     6347.20     6219.57    483.40 o 
  14   4   2       48.85      -43.82    300.00 o 
  15   4   2      885.09      575.05    366.47 o 
  16   4   2     2641.79     2139.67    747.94 o 
  17   4   2      593.25      317.92    478.11 o 
  18   4   2        0.04     -224.01    514.70 o 
 -19   5   2     1065.32     -395.98   1032.44 o 
 -18   5   2      175.69      -32.83    663.94 o 
 -17   5   2      159.69     -504.15    504.15 o 
 -16   5   2     1677.67     1168.85    563.45 o 
 -15   5   2      291.76      -93.24    245.49 o 
 -14   5   2      725.53      293.46    234.77 o 
 -13   5   2     2423.42     1937.15    259.19 o 
 -12   5   2     7027.16     7008.63    364.81 o 
 -11   5   2     3174.35     2777.41    254.22 o 
 -10   5   2      576.05      521.52    147.24 o 
  -9   5   2    13887.66    13106.14    415.46 o 
  -8   5   2    35365.25    35584.63   1037.81 o 
  -7   5   2      112.58       38.43     95.79 o 
  -6   5   2      301.80      309.02     99.18 o 
  -5   5   2     1960.66     2164.91    136.60 o 
  -4   5   2      200.66      235.35     93.09 o 
  -3   5   2    11627.07    11960.01    319.87 o 
  -2   5   2       57.03       90.96     68.10 o 
  -1   5   2    51833.68    51678.25    847.31 o 
   0   5   2    34052.60    33378.84    929.70 o 
   1   5   2       37.38       76.23     81.70 o 
   2   5   2      104.45       73.17     95.73 o 
   3   5   2    10023.90    10548.09    233.39 o 
   4   5   2      703.74      568.10     91.16 o 
   5   5   2    14921.63    14731.13    383.46 o 
   6   5   2       99.24      150.15    107.29 o 
   7   5   2      417.01      386.83    134.78 o 
   8   5   2     2182.35     2064.56    221.44 o 
   9   5   2     4706.03     4470.21    281.03 o 
  10   5   2      698.78      648.86    237.95 o 
  11   5   2       29.09     -109.21    232.59 o 
  12   5   2     1356.75     1187.13    298.47 o 
  13   5   2      669.89      674.76    302.10 o 
  14   5   2      961.12      870.67    337.65 o 
  15   5   2      368.58     -307.86    328.36 o 
  16   5   2     3129.30     2807.70    609.91 o 
  17   5   2      502.15      232.09    501.98 o 
  18   5   2       75.33     -213.95    528.46 o 
 -19   6   2        6.34     -738.31    738.31 o 
 -18   6   2      489.41     -614.96    679.02 o 
 -17   6   2      571.64     -203.88    826.42 o 
 -16   6   2      393.60     -532.84    724.92 o 
 -15   6   2     4174.91     3183.31    665.62 o 
 -14   6   2      706.34      212.75    288.61 o 
 -13   6   2     1509.98     1333.02    248.52 o 
 -12   6   2     2648.84     2543.69    357.90 o 
 -11   6   2    17796.55    17788.70   1125.26 o 
 -10   6   2      708.82      640.77    150.91 o 
  -9   6   2      644.05      656.67    138.33 o 
  -8   6   2    84197.65    87378.19   3015.22 o 
  -7   6   2     6834.87     6940.11    317.89 o 
  -6   6   2     3196.83     3292.67    193.45 o 
  -5   6   2     2063.23     1984.39    197.27 o 
  -4   6   2    92871.01    90700.16   1880.43 o 
  -3   6   2     1849.81     1867.25    146.25 o 
  -2   6   2        2.94       23.23     82.06 o 
  -1   6   2     7507.65     7233.19    252.49 o 
   0   6   2      144.17       75.19     73.85 o 
   1   6   2     5112.49     4943.18    264.16 o 
   2   6   2       71.18      103.15    105.22 o 
   3   6   2     4779.30     4737.47    235.47 o 
   4   6   2     5886.59     6406.77    207.00 o 
   5   6   2     2511.75     2348.94    159.79 o 
   6   6   2     1604.56     1493.01    201.92 o 
   7   6   2      511.73      348.80    140.80 o 
   8   6   2     2522.30     2373.44    220.09 o 
   9   6   2    12062.93    11885.21    491.64 o 
  10   6   2       73.64      -13.60    222.79 o 
  11   6   2      530.34      430.00    251.07 o 
  12   6   2      971.30      742.42    303.39 o 
  13   6   2     6902.77     7430.17    517.86 o 
  14   6   2      833.90      461.68    336.17 o 
  15   6   2      145.16     -186.67    441.85 o 
  16   6   2     1381.51      470.91    659.47 o 
  17   6   2        6.59     -405.59    457.54 o 
 -18   7   2      104.67      143.38    755.73 o 
 -17   7   2      458.25      273.35    730.94 o 
 -16   7   2        6.58     -377.87    578.19 o 
 -15   7   2      641.06     -416.94    646.53 o 
 -14   7   2      434.47     -391.45    696.78 o 
 -13   7   2      109.31     -134.35    219.74 o 
 -12   7   2      988.67      689.74    221.25 o 
 -11   7   2     5862.54     5932.74    631.95 o 
 -10   7   2      373.39      231.85    160.61 o 
  -9   7   2      725.89      867.30    156.44 o 
  -8   7   2     1158.30     1234.23    155.89 o 
  -7   7   2     3127.61     3224.84    200.05 o 
  -6   7   2      869.65      988.73    126.92 o 
  -5   7   2      182.06      119.84    125.14 o 
  -4   7   2      497.91      340.30    114.91 o 
  -3   7   2      213.16      199.03    104.11 o 
  -2   7   2      135.64       61.85     90.95 o 
  -1   7   2      189.09      239.51     97.40 o 
   0   7   2    24152.07    22734.12    497.58 o 
   1   7   2    15432.29    15540.25    464.15 o 
   2   7   2     2945.51     2705.39    211.54 o 
   3   7   2      131.35      155.12    125.74 o 
   4   7   2    20582.84    20020.95    387.57 o 
   5   7   2     8129.45     7949.04    319.31 o 
   6   7   2      210.60      103.91    119.07 o 
   7   7   2      859.60      833.24    197.13 o 
   8   7   2     1814.72     1918.55    235.89 o 
   9   7   2      438.21      260.28    247.95 o 
  10   7   2     2319.84     2079.85    298.32 o 
  11   7   2      356.12      -15.98    261.06 o 
  12   7   2       77.37      -95.59    266.88 o 
  13   7   2     1757.34     1577.03    344.24 o 
  14   7   2      744.36      312.10    334.64 o 
  15   7   2      249.64     -365.86    365.86 o 
  16   7   2        1.21     -456.01    456.01 o 
  17   7   2      293.45      150.20    497.51 o 
 -18   8   2       89.00       42.21    730.27 o 
 -17   8   2      215.91     -651.88    651.88 o 
 -16   8   2     3513.96     3217.36    761.10 o 
 -15   8   2     2760.57     1928.16   1490.69 o 
 -14   8   2       85.06       93.72    264.35 o 
 -13   8   2      284.12      -47.43    318.01 o 
 -12   8   2     2747.10     2418.21    504.79 o 
 -11   8   2     2392.48     2557.16    254.62 o 
 -10   8   2      479.28      359.88    182.40 o 
  -9   8   2     8090.56     8064.37    340.70 o 
  -8   8   2     5848.68     6107.40    266.19 o 
  -7   8   2     3021.95     3108.15    212.00 o 
  -6   8   2     3277.54     3330.07    206.00 o 
  -5   8   2     9634.57     9156.12    317.42 o 
  -4   8   2    25896.54    25704.47    749.89 o 
  -3   8   2     5252.11     4687.17    222.52 o 
  -2   8   2     3097.81     2828.67    195.13 o 
  -1   8   2     3543.60     3508.89    198.78 o 
   0   8   2     3223.61     3030.29    192.44 o 
   1   8   2       16.08      -68.75    165.65 o 
   2   8   2     3508.77     3742.79    243.27 o 
   3   8   2    17871.90    17385.94    449.11 o 
   4   8   2       12.23      -40.23    144.95 o 
   5   8   2       20.89       25.97    109.94 o 
   6   8   2      888.92      503.72    202.32 o 
   7   8   2     4825.67     4719.45    327.11 o 
   8   8   2     6373.43     6488.55    391.48 o 
   9   8   2     1865.51     1730.43    254.25 o 
  10   8   2      310.50      301.23    233.13 o 
  11   8   2      163.16       69.12    238.31 o 
  12   8   2     4292.01     3646.54    367.91 o 
  13   8   2      922.25      443.20    430.83 o 
  14   8   2      352.75     -214.78    446.33 o 
  15   8   2      283.86     -490.42    637.82 o 
  16   8   2       58.23      -96.17    473.54 o 
 -17   9   2       32.84     -238.51    734.96 o 
 -16   9   2     1976.32     1731.89   1295.06 o 
 -15   9   2      928.38      159.42    715.53 o 
 -14   9   2       12.77      -19.43    592.93 o 
 -13   9   2     1308.26      948.28    311.19 o 
 -12   9   2       65.85        1.17    243.79 o 
 -11   9   2     1058.36      966.06    254.78 o 
 -10   9   2      403.63      465.19    191.23 o 
  -9   9   2     1550.01     1609.55    199.84 o 
  -8   9   2      974.37     1056.10    167.55 o 
  -7   9   2     1922.37     1769.12    173.90 o 
  -6   9   2     4241.34     3872.49    277.72 o 
  -5   9   2     2961.59     2867.17    231.59 o 
  -4   9   2      253.66      247.65    135.09 o 
  -3   9   2     9920.54     8975.53    298.34 o 
  -2   9   2        8.25       75.89    122.78 o 
  -1   9   2     3636.38     3831.83    228.99 o 
   0   9   2      168.75      156.83    182.04 o 
   1   9   2     9702.89     9958.91    412.54 o 
   2   9   2    10299.67    10797.10    449.95 o 
   3   9   2      351.28      415.23    166.27 o 
   4   9   2    16866.22    16615.56    465.92 o 
   5   9   2       72.10       71.31    122.70 o 
   6   9   2     2376.19     2037.42    251.19 o 
   7   9   2      119.89      187.83    204.41 o 
   8   9   2     9603.32     9048.82    433.38 o 
   9   9   2     6100.88     5383.19    401.21 o 
  10   9   2      153.59       36.92    236.25 o 
  11   9   2     1282.43     1224.58    291.59 o 
  12   9   2      109.35     -229.57    249.55 o 
  13   9   2     1775.87     1331.96    313.71 o 
  14   9   2       14.06     -295.48    295.48 o 
  15   9   2      836.95      309.72    445.75 o 
  16   9   2       81.86       87.17    347.87 o 
 -17  10   2      947.73      130.30    909.83 o 
 -16  10   2     2345.71     1454.32   1395.22 o 
 -15  10   2      819.99       75.02   1035.11 o 
 -14  10   2        4.51       10.72    603.65 o 
 -13  10   2     1300.16     1065.90    327.52 o 
 -12  10   2     2943.24     3095.34    416.12 o 
 -11  10   2       15.51     -232.13    232.13 o 
 -10  10   2      708.46      693.19    264.09 o 
  -9  10   2     3476.14     3162.46    319.78 o 
  -8  10   2       16.57       -5.23    171.36 o 
  -7  10   2      676.78      549.71    163.99 o 
  -6  10   2      528.88      444.94    183.16 o 
  -5  10   2     9297.69     8482.93    335.08 o 
  -4  10   2     7077.34     6850.73    309.94 o 
  -3  10   2     1191.00     1366.27    178.03 o 
  -2  10   2      393.30      428.88    144.32 o 
  -1  10   2     1716.07     1787.52    188.66 o 
   0  10   2    21588.35    21282.76    649.89 o 
   1  10   2     9946.22     9801.90    448.19 o 
   2  10   2      376.23      355.00    227.72 o 
   3  10   2     7785.06     7412.68    342.04 o 
   4  10   2    17402.01    17440.54    495.12 o 
   5  10   2     1019.46     1026.17    229.76 o 
   6  10   2      246.19      207.40    207.14 o 
   7  10   2    10043.95    10095.97    471.69 o 
   8  10   2    10639.91    10302.72    495.68 o 
   9  10   2      750.59      565.45    258.62 o 
  10  10   2        1.51     -159.22    245.73 o 
  11  10   2     1377.20     1172.24    300.26 o 
  12  10   2     3210.01     2672.41    346.61 o 
  13  10   2       70.44     -214.76    281.66 o 
  14  10   2      157.93     -219.85    380.08 o 
  15  10   2      103.91      -74.42    344.72 o 
 -16  11   2     1741.54     1156.53   1117.19 o 
 -15  11   2       87.15     -364.31    956.40 o 
 -14  11   2       43.07     -330.97    570.15 o 
 -13  11   2      160.92     -404.79    691.41 o 
 -12  11   2     1875.34     1847.80    396.83 o 
 -11  11   2       17.99     -209.09    267.64 o 
 -10  11   2      257.43      215.61    248.59 o 
  -9  11   2     5148.18     5688.43    516.46 o 
  -8  11   2     2032.21     1946.03    287.91 o 
  -7  11   2      266.13      148.72    165.65 o 
  -6  11   2     1024.25      690.93    204.17 o 
  -5  11   2     2610.68     2763.71    256.30 o 
  -4  11   2     4341.46     4247.73    283.80 o 
  -3  11   2    13397.92    12538.76    397.00 o 
  -2  11   2       92.36       57.76    150.53 o 
  -1  11   2       86.82      123.14    227.32 o 
   0  11   2      822.17     1179.92    264.46 o 
   1  11   2    11296.81    10873.40    485.69 o 
   2  11   2     3517.07     3826.19    462.39 o 
   3  11   2     5186.08     5775.89    463.80 o 
   4  11   2     4458.84     4215.00    369.23 o 
   5  11   2      540.23      652.98    230.58 o 
   6  11   2     2529.33     1993.06    291.06 o 
   7  11   2     6680.35     6284.56    432.36 o 
   8  11   2     6021.84     6035.49    444.59 o 
   9  11   2     1970.78     2114.64    310.63 o 
  10  11   2      440.81      479.75    274.02 o 
  11  11   2       37.61     -224.13    254.67 o 
  12  11   2      341.94      -40.81    329.56 o 
  13  11   2        0.06     -248.24    248.24 o 
  14  11   2       29.55     -369.00    369.00 o 
 -15  12   2      279.62      684.04    661.94 o 
 -14  12   2        0.99     -138.02    658.59 o 
 -13  12   2      343.21      -93.05    625.76 o 
 -12  12   2       11.98     -249.23    586.23 o 
 -11  12   2       41.97     -270.59    270.59 o 
 -10  12   2     3888.67     4532.20    410.72 o 
  -9  12   2      135.71      130.45    261.97 o 
  -8  12   2      202.50      126.13    247.11 o 
  -7  12   2     3133.57     3377.42    355.36 o 
  -6  12   2     3489.84     3543.80    303.53 o 
  -5  12   2     1130.56     1013.49    212.13 o 
  -4  12   2     2286.87     2090.17    264.29 o 
  -3  12   2    16359.16    15819.63    471.74 o 
  -2  12   2      289.71      283.09    171.57 o 
  -1  12   2     2266.00     2666.08    320.38 o 
   0  12   2    10849.81    10950.64    507.87 o 
   1  12   2     4056.94     3938.18    376.32 o 
   2  12   2     1459.12     1766.91    321.71 o 
   3  12   2        5.47     -136.33    328.95 o 
   4  12   2     9208.78     9209.76    462.88 o 
   5  12   2     1173.35      961.15    266.54 o 
   6  12   2     2431.63     2097.93    274.53 o 
   7  12   2     3950.21     4159.07    395.31 o 
   8  12   2      665.42      502.27    281.48 o 
   9  12   2     2112.80     1672.72    330.40 o 
  10  12   2       18.45      -16.03    284.30 o 
  11  12   2     1574.96     1154.93    326.40 o 
  12  12   2       27.49     -295.19    295.19 o 
  13  12   2      359.46     -143.59    316.71 o 
  14  12   2      793.70      466.65    348.12 o 
 -14  13   2       72.22      467.64    717.55 o 
 -13  13   2      170.17     -465.37    634.80 o 
 -12  13   2      967.24      307.69    401.79 o 
 -11  13   2      290.20      173.30    305.23 o 
 -10  13   2       90.79     -136.55    293.06 o 
  -9  13   2     2663.65     2488.24    353.27 o 
  -8  13   2     1837.72     2163.34    312.95 o 
  -7  13   2       23.60     -106.83    244.47 o 
  -6  13   2      587.12      729.46    245.47 o 
  -5  13   2     5890.38     5504.82    358.49 o 
  -4  13   2     3148.82     3290.50    299.95 o 
  -3  13   2     3012.31     2986.38    265.63 o 
  -2  13   2       39.02      157.96    268.95 o 
  -1  13   2     1533.75     1670.85    321.08 o 
   0  13   2      702.79      951.40    301.81 o 
   1  13   2     4208.97     4006.05    406.02 o 
   2  13   2      519.89      862.69    379.65 o 
   3  13   2     3090.81     3525.30    483.76 o 
   4  13   2      137.83     -209.21    352.95 o 
   5  13   2      583.72      395.38    268.66 o 
   6  13   2       11.40     -114.68    267.27 o 
   7  13   2     5069.84     5232.37    457.57 o 
   8  13   2     1839.13     1921.59    329.25 o 
   9  13   2      220.40      -56.07    298.65 o 
  10  13   2      103.41       54.85    298.26 o 
  11  13   2      980.71      580.05    337.32 o 
  12  13   2     1163.27      714.66    378.10 o 
  13  13   2      363.01      -50.65    402.31 o 
 -13  14   2       98.67      181.56    678.69 o 
 -12  14   2     1515.66     1349.74    879.67 o 
 -11  14   2      155.95       22.28    405.77 o 
 -10  14   2      974.65      710.25    332.89 o 
  -9  14   2      103.63      -12.95    296.66 o 
  -8  14   2      742.09      602.45    306.67 o 
  -7  14   2     1810.32     1703.78    310.76 o 
  -6  14   2      550.57      289.11    266.45 o 
  -5  14   2      843.88      622.67    255.52 o 
  -4  14   2      371.47       68.73    229.47 o 
  -3  14   2     3318.98     3435.72    398.37 o 
  -2  14   2       60.99      -51.44    294.67 o 
  -1  14   2       18.12       64.42    343.97 o 
   0  14   2      512.60      328.25    354.51 o 
   1  14   2      418.18      490.36    370.22 o 
   2  14   2      149.88      133.61    382.52 o 
   3  14   2      265.65      299.29    357.87 o 
   4  14   2       79.23       13.13    377.62 o 
   5  14   2     4508.30     5328.52    607.87 o 
   6  14   2     1134.64     1076.02    314.37 o 
   7  14   2      876.98      644.88    305.80 o 
   8  14   2      392.48      329.33    309.50 o 
   9  14   2     1130.81      775.85    293.74 o 
  10  14   2       40.35     -247.96    312.62 o 
  11  14   2     1204.43      679.04    365.01 o 
 -12  15   2     1107.45      600.58    778.85 o 
 -11  15   2      119.64     -356.66    422.74 o 
 -10  15   2      163.54      -51.33    317.66 o 
  -9  15   2        1.86     -208.93    300.59 o 
  -8  15   2     1952.64     2033.25    363.19 o 
  -7  15   2      311.32      417.07    308.99 o 
  -6  15   2     1992.80     2296.96    344.34 o 
  -5  15   2     1189.33     1304.17    311.02 o 
  -4  15   2     1337.45     1221.47    432.30 o 
  -3  15   2      649.37      551.45    395.67 o 
  -2  15   2       10.87      -71.70    366.69 o 
  -1  15   2     1283.53     1484.26    440.32 o 
   0  15   2      153.27       11.83    393.45 o 
   1  15   2      386.39      471.14    406.52 o 
   2  15   2     2231.43     2534.37    500.25 o 
   3  15   2      266.58      213.24    421.27 o 
   4  15   2      642.28      671.77    438.82 o 
   5  15   2     1138.89     1121.30    463.01 o 
   6  15   2     1198.00     1234.93    493.70 o 
   7  15   2      525.03      188.92    442.65 o 
   8  15   2     2598.53     2523.07    383.93 o 
   9  15   2      738.19      261.20    344.30 o 
  10  15   2       55.28     -247.93    334.37 o 
 -10  16   2       35.91       52.58    521.58 o 
  -9  16   2      118.82      -78.61    349.18 o 
  -8  16   2     1418.65     1149.41    365.78 o 
  -7  16   2        8.57      129.08    310.53 o 
  -6  16   2      209.83      176.64    312.90 o 
  -5  16   2     1384.14     1354.51    571.82 o 
  -4  16   2      502.97      397.89    510.86 o 
  -3  16   2      306.16       79.55    427.52 o 
  -2  16   2      650.61      414.24    442.94 o 
  -1  16   2      569.06      394.29    659.92 o 
   0  16   2      569.29      514.64    452.61 o 
   1  16   2      900.55     1094.30    487.63 o 
   2  16   2      950.28     1080.65    486.97 o 
   3  16   2       15.67     -105.26    411.66 o 
   4  16   2      481.34      580.16    484.99 o 
   5  16   2      554.31      479.83    485.81 o 
   6  16   2      391.24      462.18    476.45 o 
   7  16   2      118.87      336.12    477.90 o 
   8  16   2        6.13      223.14    467.91 o 
  -8  17   2     1618.20     2043.79    416.63 o 
  -7  17   2     1566.64     2001.12    400.27 o 
  -6  17   2      688.00      653.49    506.08 o 
  -5  17   2     1520.11     1657.00    547.82 o 
  -4  17   2      476.75      252.14    486.13 o 
  -3  17   2     2007.46     1754.06    743.67 o 
  -2  17   2      431.06      445.45    463.77 o 
  -1  17   2     1641.81     1929.45    531.23 o 
   0  17   2      275.14      307.55    468.69 o 
   1  17   2      849.90      666.58    503.48 o 
   2  17   2      155.12     -160.29    478.67 o 
   3  17   2      166.57       -7.74    470.45 o 
   4  17   2      931.81      961.58    518.35 o 
   5  17   2      129.23      202.07    513.62 o 
   6  17   2      256.21     -142.54    493.64 o 
  -4  18   2      102.45      661.87    539.38 o 
  -3  18   2       10.06     -417.78    760.76 o 
  -2  18   2       12.22     -478.26    478.26 o 
  -1  18   2     1309.06     1590.21    572.68 o 
   0  18   2      352.93      100.71    494.63 o 
   1  18   2      106.82     -394.04    498.23 o 
   2  18   2      386.86      -88.69    511.85 o 
   3  18   2      182.46       59.61    524.10 o 
 -20   1   3       36.52     -484.16    484.16 o 
 -19   1   3     2190.64     1589.29    579.36 o 
 -18   1   3      755.64       73.02    471.76 o 
 -17   1   3     2092.20     1994.85    403.46 o 
 -16   1   3       13.32     -241.74    241.74 o 
 -15   1   3       55.67     -214.18    218.96 o 
 -14   1   3      561.22      313.32    223.22 o 
 -13   1   3    24628.62    27604.05    881.64 o 
 -12   1   3      139.72     -159.52    159.52 o 
 -11   1   3     8065.03     8380.37    345.58 o 
 -10   1   3     8784.47     8980.90    327.31 o 
  -9   1   3    34451.48    33523.28    658.75 o 
  -8   1   3      164.67       60.17    105.54 o 
  -7   1   3     1114.57     1177.00    115.58 o 
  -6   1   3   220354.98   218065.81   3155.71 o 
  -5   1   3     5330.51     5139.24    181.89 o 
  -4   1   3     1048.06     1089.81    145.38 o 
  -3   1   3     2669.77     2892.94    129.03 o 
  -2   1   3    45231.63    50682.60   1645.13 o 
  -1   1   3      949.75     1033.47    107.54 o 
   0   1   3       12.05       38.51     74.07 o 
   1   1   3    11939.05    11798.47    340.26 o 
   2   1   3    12477.90    13681.74    291.69 o 
   3   1   3       84.31      105.48     49.69 o 
   4   1   3       18.45       49.34     56.31 o 
   5   1   3    23735.79    24188.86    377.01 o 
   6   1   3     1499.77     1348.56    109.28 o 
   7   1   3     3076.23     3248.55    247.08 o 
   8   1   3       10.20       89.23    115.71 o 
   9   1   3      274.03      289.25    136.90 o 
  10   1   3      438.37      328.70    152.54 o 
  11   1   3    19800.97    20521.10    558.64 o 
  12   1   3      396.62      337.47    200.59 o 
  13   1   3     1656.38     1798.97    264.45 o 
  14   1   3      252.27      342.77    304.03 o 
  15   1   3     5635.23     6228.10    555.64 o 
  16   1   3       34.62     -377.55    480.59 o 
  17   1   3       80.35        1.25    503.59 o 
  18   1   3     1877.33     3209.74    821.06 o 
 -19   2   3        5.87     -466.76    466.76 o 
 -18   2   3     7283.34     7306.99    841.01 o 
 -17   2   3      174.27     -332.83    332.83 o 
 -16   2   3      124.52     -294.68    305.85 o 
 -15   2   3        5.18     -191.23    218.80 o 
 -14   2   3    16505.73    18750.43    606.52 o 
 -13   2   3      244.10      129.61    192.69 o 
 -12   2   3      124.94      -93.40    153.60 o 
 -11   2   3     3503.77     3074.36    236.77 o 
 -10   2   3     6949.86     6518.16    295.88 o 
  -9   2   3     5092.96     5074.33    259.22 o 
  -8   2   3      449.57      332.17    113.20 o 
  -7   2   3     4343.34     4035.14    194.85 o 
  -6   2   3    87909.78    87567.71   1345.32 o 
  -5   2   3     1627.32     1461.38    135.19 o 
  -4   2   3       27.41        8.52     54.69 o 
  -3   2   3    13298.29    13868.45    456.05 o 
  -2   2   3    12328.93    12383.63    390.01 o 
  -1   2   3    37232.72    39973.77    728.26 o 
   0   2   3      390.51      661.85     93.08 o 
   1   2   3    38512.91    38972.43    786.92 o 
   2   2   3     2700.51     2645.63    146.53 o 
   3   2   3    67012.80    69245.79    974.27 o 
   4   2   3     1695.94     1758.92     97.46 o 
   5   2   3     1086.60     1060.02    117.32 o 
   6   2   3    24986.87    24149.91    437.65 o 
   7   2   3     3210.76     3509.00    192.25 o 
   8   2   3        8.27       71.72    115.30 o 
   9   2   3     1773.28     2282.64    209.34 o 
  10   2   3     8743.58     8813.24    364.26 o 
  11   2   3      124.98      289.34    175.60 o 
  12   2   3      144.13      113.34    191.73 o 
  13   2   3      122.85      -48.53    278.30 o 
  14   2   3      395.40      189.51    311.23 o 
  15   2   3      361.37        2.34    319.02 o 
  16   2   3       15.33     -353.38    353.38 o 
  17   2   3        7.60     -322.30    497.09 o 
  18   2   3     1372.69     1596.05    614.42 o 
 -19   3   3     1190.18       97.82    777.18 o 
 -18   3   3      505.26      262.41    384.51 o 
 -17   3   3     1680.54     1187.33    386.83 o 
 -16   3   3       25.45     -310.13    310.13 o 
 -15   3   3     1557.64     1473.43    273.12 o 
 -14   3   3     2469.43     2393.30    269.67 o 
 -13   3   3     3705.98     3707.53    383.72 o 
 -12   3   3       99.36     -146.86    156.94 o 
 -11   3   3     2499.39     2355.06    216.67 o 
 -10   3   3      445.65      289.79    140.27 o 
  -9   3   3      273.65      110.10    131.66 o 
  -8   3   3      362.03      171.19    117.55 o 
  -7   3   3    12761.07    12615.54    324.12 o 
  -6   3   3     2740.48     2904.48    210.92 o 
  -5   3   3     5609.79     5824.76    293.60 o 
  -4   3   3      181.22      220.55     66.28 o 
  -3   3   3     9277.43     9538.59    300.93 o 
  -2   3   3    33602.35    33707.93    622.09 o 
  -1   3   3     3655.05     3681.41    142.18 o 
   0   3   3     3794.81     4127.21    143.87 o 
   1   3   3     1084.84     1124.82    136.09 o 
   2   3   3    26858.70    26174.28    495.52 o 
   3   3   3     3781.94     3645.24    187.96 o 
   4   3   3     1401.09     1470.30    104.28 o 
   5   3   3    28571.95    28265.80    574.29 o 
   6   3   3     2195.70     2141.43    149.94 o 
   7   3   3     8313.43     8642.85    261.20 o 
   8   3   3       91.29      246.14    124.25 o 
   9   3   3    17243.29    18079.76    519.49 o 
  10   3   3     1925.61     1723.86    198.26 o 
  11   3   3     4497.47     4586.54    402.48 o 
  12   3   3       23.36      -69.49    246.70 o 
  13   3   3     2540.87     2228.10    341.73 o 
  14   3   3       63.87      -59.01    296.44 o 
  15   3   3      318.54     -217.81    344.86 o 
  16   3   3       75.16     -354.63    354.63 o 
  17   3   3      457.35      -31.10    404.34 o 
  18   3   3      113.93      -12.53    558.91 o 
 -20   4   3        0.99     -782.53    782.53 o 
 -19   4   3      363.50     -707.49    707.49 o 
 -18   4   3     4277.07     4526.14   1175.81 o 
 -17   4   3      114.93     -325.78    325.78 o 
 -16   4   3      343.41     -171.56    313.74 o 
 -15   4   3     2565.64     2370.40    375.11 o 
 -14   4   3    12706.37    12755.23    485.53 o 
 -13   4   3       22.24     -187.64    187.64 o 
 -12   4   3      313.96      -47.21    164.03 o 
 -11   4   3     1247.38     1163.69    193.00 o 
 -10   4   3      112.03      -70.56    147.51 o 
  -9   4   3     2048.24     1972.53    177.72 o 
  -8   4   3      538.49      445.36    126.14 o 
  -7   4   3     7370.26     7257.63    241.98 o 
  -6   4   3     8559.34     8053.90    309.07 o 
  -5   4   3     1392.87     1343.55    104.08 o 
  -4   4   3     1046.69     1046.85    102.72 o 
  -3   4   3     2362.95     2586.90    140.99 o 
  -2   4   3     1374.88     1771.24    128.97 o 
  -1   4   3    55695.81    56470.03   1430.81 o 
   0   4   3       75.25       94.26     53.46 o 
   1   4   3    30360.23    31236.38   1160.07 o 
   2   4   3    12449.00    12931.08    319.75 o 
   3   4   3    25527.24    25406.07    512.12 o 
   4   4   3      471.52      601.22    139.30 o 
   5   4   3     1691.44     1889.33    142.57 o 
   6   4   3    20690.90    21740.13    535.12 o 
   7   4   3     1475.61     1858.52    200.39 o 
   8   4   3       32.50      114.51    120.23 o 
   9   4   3     5217.67     5306.39    384.83 o 
  10   4   3    16028.85    16260.75    587.49 o 
  11   4   3     2117.05     2278.96    308.15 o 
  12   4   3      119.13     -136.26    247.12 o 
  13   4   3      254.14      104.50    288.85 o 
  14   4   3      223.42      194.36    314.72 o 
  15   4   3      166.04     -321.58    321.58 o 
  16   4   3      114.71     -233.49    366.29 o 
  17   4   3      605.26      -17.41    588.07 o 
 -19   5   3      115.30     -724.24    724.24 o 
 -18   5   3     2870.27     3115.71    934.28 o 
 -17   5   3      438.51     -429.84    774.83 o 
 -16   5   3       64.08     -320.72    320.72 o 
 -15   5   3     4872.61     5095.58    439.11 o 
 -14   5   3     1786.12     1998.72    274.64 o 
 -13   5   3      119.53     -136.23    200.39 o 
 -12   5   3       47.30     -173.52    173.52 o 
 -11   5   3    23823.31    24160.68    583.76 o 
 -10   5   3      416.67      415.46    165.35 o 
  -9   5   3      865.62      853.06    142.44 o 
  -8   5   3     1606.48     1725.67    151.47 o 
  -7   5   3    22651.45    22672.27    764.88 o 
  -6   5   3     7881.00     9522.00    330.26 o 
  -5   5   3      692.33      716.38    102.53 o 
  -4   5   3        4.62       50.87     87.77 o 
  -3   5   3    11256.22    11038.90    276.46 o 
  -2   5   3    13222.30    13414.95    302.75 o 
  -1   5   3      341.04      372.41     77.60 o 
   0   5   3     2220.36     2170.34    131.02 o 
   1   5   3      103.52       27.22    123.35 o 
   2   5   3    56606.64    56947.06   1587.19 o 
   3   5   3     1418.01     1252.16    138.96 o 
   4   5   3        3.77      -35.78    109.23 o 
   5   5   3     6885.68     7493.22    376.05 o 
   6   5   3    30574.65    31982.53    889.18 o 
   7   5   3     1825.77     2274.39    282.91 o 
   8   5   3      382.99      393.45    195.09 o 
   9   5   3    20163.09    19863.46    630.76 o 
  10   5   3      636.04      621.31    246.48 o 
  11   5   3       42.40      -88.53    211.68 o 
  12   5   3      137.80       74.09    270.51 o 
  13   5   3    10992.78    11570.08    616.96 o 
  14   5   3       62.84     -293.88    324.02 o 
  15   5   3      238.27     -287.05    331.45 o 
  16   5   3      245.17     -367.17    456.06 o 
  17   5   3      937.44     -133.05    534.32 o 
 -19   6   3      495.24     -507.87   1055.88 o 
 -18   6   3       27.80       52.26    707.49 o 
 -17   6   3      783.98      389.10    746.02 o 
 -16   6   3      422.10     -238.67    419.74 o 
 -15   6   3     3819.55     3949.49    415.90 o 
 -14   6   3        6.71     -268.47    268.47 o 
 -13   6   3     1348.53     1188.93    240.94 o 
 -12   6   3     1460.44     1337.70    272.03 o 
 -11   6   3       73.38       72.97    159.72 o 
 -10   6   3      313.56      293.50    149.69 o 
  -9   6   3      821.22      914.94    150.34 o 
  -8   6   3      186.79      130.00    123.50 o 
  -7   6   3    26552.56    27406.59    879.53 o 
  -6   6   3     6994.84     7128.31    424.78 o 
  -5   6   3     4040.75     4096.82    222.23 o 
  -4   6   3      968.53     1008.76    124.25 o 
  -3   6   3    41852.53    41311.08    720.92 o 
  -2   6   3    53952.21    52049.41   1007.48 o 
  -1   6   3     8386.76     8091.44    249.64 o 
   0   6   3       28.15       83.93     76.66 o 
   1   6   3      910.62     1022.78    174.54 o 
   2   6   3    31322.61    31174.97    953.88 o 
   3   6   3       10.92      -18.52     63.61 o 
   4   6   3     1410.80     1354.34    148.98 o 
   5   6   3     2326.48     2443.02    161.70 o 
   6   6   3      621.49      558.69    117.40 o 
   7   6   3    11105.45    11314.53    471.62 o 
   8   6   3       90.69      146.94    191.65 o 
   9   6   3     5335.52     5177.26    390.70 o 
  10   6   3     1407.56     1789.19    285.14 o 
  11   6   3     3696.21     3414.13    348.04 o 
  12   6   3      326.89      184.36    284.53 o 
  13   6   3      148.36     -144.41    298.00 o 
  14   6   3       85.42     -306.71    306.71 o 
  15   6   3       80.14     -398.04    442.26 o 
  16   6   3       53.63     -101.67    497.65 o 
  17   6   3      797.25       96.84    664.74 o 
 -19   7   3      639.21     -257.01   1221.03 o 
 -18   7   3     2651.40     2795.89   1206.29 o 
 -17   7   3      463.51     -131.83    889.40 o 
 -16   7   3      195.94     -120.88    336.14 o 
 -15   7   3     1628.38     1440.39    458.64 o 
 -14   7   3      201.83     -358.29    567.13 o 
 -13   7   3      966.73      662.53    209.28 o 
 -12   7   3      341.30      244.42    192.84 o 
 -11   7   3    13289.10    13357.77    836.58 o 
 -10   7   3     9418.62     9118.22    447.49 o 
  -9   7   3     2978.77     2962.31    219.27 o 
  -8   7   3      366.34      340.24    139.53 o 
  -7   7   3     4065.52     3824.52    228.79 o 
  -6   7   3     5655.60     5835.55    289.63 o 
  -5   7   3    10230.14     9623.54    308.41 o 
  -4   7   3      285.90      213.35    111.17 o 
  -3   7   3      656.05      616.68    117.11 o 
  -2   7   3     1295.96     1747.89    153.97 o 
  -1   7   3     5101.01     4818.63    207.28 o 
   0   7   3      462.34      400.97     98.21 o 
   1   7   3      657.59      568.60    184.58 o 
   2   7   3    23088.15    22706.08    853.36 o 
   3   7   3     1862.30     1706.15    207.23 o 
   4   7   3     1525.93     1450.08    117.54 o 
   5   7   3     2283.83     2241.84    209.07 o 
   6   7   3    23081.55    22260.54    547.08 o 
   7   7   3     2346.76     2220.58    361.95 o 
   8   7   3      541.77      398.51    196.88 o 
   9   7   3     4216.54     4141.34    374.08 o 
  10   7   3       63.49     -159.38    229.23 o 
  11   7   3      174.70      212.89    268.27 o 
  12   7   3        1.91     -256.39    256.39 o 
  13   7   3     5866.98     5758.47    520.02 o 
  14   7   3     2783.63     2406.94    411.35 o 
  15   7   3       26.61     -327.80    327.80 o 
  16   7   3       77.97     -388.92    474.72 o 
 -18   8   3       18.44       60.30    695.43 o 
 -17   8   3      475.63     -600.26    771.81 o 
 -16   8   3       19.93      194.96    613.70 o 
 -15   8   3      916.24      739.60    787.22 o 
 -14   8   3     1064.85      226.15    417.52 o 
 -13   8   3      404.00      -87.15    250.31 o 
 -12   8   3      805.88      689.20    206.85 o 
 -11   8   3     1163.17     1007.35    219.31 o 
 -10   8   3      505.68      216.97    155.55 o 
  -9   8   3      385.29      236.62    159.32 o 
  -8   8   3      995.07      878.87    155.96 o 
  -7   8   3     4285.12     4079.80    236.18 o 
  -6   8   3     3507.15     3213.54    238.89 o 
  -5   8   3      259.20      200.26    135.61 o 
  -4   8   3    11083.53    10623.11    325.39 o 
  -3   8   3    25333.77    24553.04    510.88 o 
  -2   8   3    11940.49    11857.80    325.44 o 
  -1   8   3      550.36      707.68    120.37 o 
   0   8   3      633.78      530.95    115.04 o 
   1   8   3    20032.51    19879.60    584.97 o 
   2   8   3     1341.80     1402.48    235.31 o 
   3   8   3     4551.35     4509.59    279.11 o 
   4   8   3     3414.94     3303.64    261.01 o 
   5   8   3     4664.17     4496.08    298.78 o 
   6   8   3      483.35      621.66    206.05 o 
   7   8   3     2828.50     2659.00    302.13 o 
   8   8   3     1381.70     1129.68    239.72 o 
   9   8   3      825.55      718.00    219.90 o 
  10   8   3      103.18        1.19    241.96 o 
  11   8   3      486.84      183.61    254.57 o 
  12   8   3        2.46     -335.66    335.66 o 
  13   8   3       96.37     -385.95    393.64 o 
  14   8   3     1119.05      520.51    373.52 o 
  15   8   3       13.13     -352.26    352.26 o 
  16   8   3        0.28     -311.52    523.80 o 
 -18   9   3      540.51     -140.27    902.12 o 
 -17   9   3      791.57     -207.11    796.61 o 
 -16   9   3       12.28     -449.56    642.51 o 
 -15   9   3      179.23      479.03    613.03 o 
 -14   9   3     2287.12     1989.90    473.92 o 
 -13   9   3      580.01      188.90    607.67 o 
 -12   9   3      615.95      254.74    256.87 o 
 -11   9   3     1205.19     1240.43    244.86 o 
 -10   9   3    11571.48    12815.63    597.82 o 
  -9   9   3     6022.44     6456.30    340.75 o 
  -8   9   3      426.08      350.25    160.41 o 
  -7   9   3     1337.91     1302.09    170.78 o 
  -6   9   3     1882.07     1537.95    194.14 o 
  -5   9   3    18110.83    17636.33    449.81 o 
  -4   9   3      761.75      801.54    155.93 o 
  -3   9   3    12507.59    11443.88    347.61 o 
  -2   9   3     2165.63     1703.35    160.04 o 
  -1   9   3     3276.16     2981.77    211.86 o 
   0   9   3     2145.09     2536.47    257.58 o 
   1   9   3      401.21      540.00    221.91 o 
   2   9   3    20950.06    20860.20    903.23 o 
   3   9   3     4740.48     4939.03    299.51 o 
   4   9   3      250.35      364.05    181.06 o 
   5   9   3     1954.80     1977.92    337.83 o 
   6   9   3    11743.79    11514.58    535.83 o 
   7   9   3     5021.83     5278.57    392.88 o 
   8   9   3       22.25       18.18    222.90 o 
   9   9   3       43.12       28.60    233.24 o 
  10   9   3      416.06      340.04    253.34 o 
  11   9   3      266.51      138.79    269.55 o 
  12   9   3        1.36     -176.07    259.87 o 
  13   9   3      338.00      -26.37    281.66 o 
  14   9   3     4829.19     4354.98    444.28 o 
  15   9   3       72.52     -377.54    377.54 o 
 -17  10   3      564.22      -18.03   1149.34 o 
 -16  10   3       58.24      101.16    684.72 o 
 -15  10   3        5.94     -584.33    608.33 o 
 -14  10   3       95.59     -418.07    418.07 o 
 -13  10   3     1095.52      558.76    526.60 o 
 -12  10   3       15.69     -241.80    241.80 o 
 -11  10   3     2192.07     2295.70    333.91 o 
 -10  10   3     4267.32     4751.72    420.77 o 
  -9  10   3      341.64      381.52    198.10 o 
  -8  10   3      947.25      992.96    192.00 o 
  -7  10   3     3681.41     4005.84    268.64 o 
  -6  10   3     3326.55     3200.44    267.96 o 
  -5  10   3     2082.06     2040.17    201.69 o 
  -4  10   3     6295.48     5582.14    279.79 o 
  -3  10   3      920.86      832.04    164.27 o 
  -2  10   3     6855.12     7089.86    296.00 o 
  -1  10   3      324.85      318.38    139.40 o 
   0  10   3      842.32      844.14    239.07 o 
   1  10   3     5715.93     5712.09    380.56 o 
   2  10   3    20789.14    21036.82    662.31 o 
   3  10   3      176.77      259.48    256.14 o 
   4  10   3     1353.23     1321.37    215.99 o 
   5  10   3      145.19      191.21    194.27 o 
   6  10   3     5399.63     5454.88    407.30 o 
   7  10   3     2015.25     1786.15    285.69 o 
   8  10   3      621.33      581.03    251.01 o 
   9  10   3       13.67     -175.65    244.67 o 
  10  10   3     1018.95      707.32    290.42 o 
  11  10   3      500.69      271.38    289.30 o 
  12  10   3       25.64     -281.19    281.19 o 
  13  10   3       48.89     -287.87    287.87 o 
  14  10   3     1313.76     1017.35    349.95 o 
  15  10   3      234.83     -400.67    408.04 o 
 -16  11   3      475.36     -209.39    995.58 o 
 -15  11   3      190.70     -602.64    602.64 o 
 -14  11   3      454.28     -287.18    408.99 o 
 -13  11   3      231.63     -264.54    523.25 o 
 -12  11   3       17.48     -345.29    345.29 o 
 -11  11   3      618.29      122.15    316.09 o 
 -10  11   3     3588.00     3927.48    475.46 o 
  -9  11   3     3426.81     3990.50    365.57 o 
  -8  11   3     1374.43     1429.26    223.95 o 
  -7  11   3       17.24     -168.99    168.99 o 
  -6  11   3     8297.48     7967.74    356.42 o 
  -5  11   3     6897.02     6196.84    322.93 o 
  -4  11   3       56.27       44.54    163.09 o 
  -3  11   3     5445.44     4970.41    288.70 o 
  -2  11   3     7242.69     6896.53    314.31 o 
  -1  11   3       82.82       48.87    148.78 o 
   0  11   3      594.77      618.76    257.94 o 
   1  11   3     9556.52     9959.98    516.56 o 
   2  11   3    10348.74    11490.66    531.20 o 
   3  11   3     4028.54     4699.59    494.68 o 
   4  11   3      480.18      715.45    474.04 o 
   5  11   3      968.83     1226.91    280.20 o 
   6  11   3     4596.87     4306.93    394.14 o 
   7  11   3     3482.11     3447.00    360.52 o 
   8  11   3     2277.73     2046.55    285.11 o 
   9  11   3      303.54       63.42    269.15 o 
  10  11   3       79.33     -115.82    268.94 o 
  11  11   3     1211.72      973.24    303.50 o 
  12  11   3      117.25     -285.43    285.43 o 
  13  11   3        0.98     -264.97    264.97 o 
  14  11   3     1386.10     1034.82    361.42 o 
 -15  12   3      596.18       81.36    848.19 o 
 -14  12   3     1386.25     1104.21    703.81 o 
 -13  12   3       66.24     -377.61    377.61 o 
 -12  12   3       26.98     -419.31    440.17 o 
 -11  12   3       21.25     -248.12    521.25 o 
 -10  12   3     6125.58     6945.34    664.74 o 
  -9  12   3     2991.17     2700.94    430.86 o 
  -8  12   3        0.09      -69.07    232.66 o 
  -7  12   3      377.63      213.91    221.85 o 
  -6  12   3     2903.55     2727.76    268.67 o 
  -5  12   3     5003.71     4703.30    316.41 o 
  -4  12   3       78.94      118.78    186.61 o 
  -3  12   3      620.32      473.96    210.44 o 
  -2  12   3     7859.22     8028.45    363.89 o 
  -1  12   3     2732.71     3097.40    333.51 o 
   0  12   3        4.89      152.45    254.16 o 
   1  12   3      292.27      158.21    276.65 o 
   2  12   3    24348.85    24727.89    777.82 o 
   3  12   3     5764.41     6338.00    577.35 o 
   4  12   3      222.04      344.42    346.01 o 
   5  12   3      258.19       92.97    245.40 o 
   6  12   3     4445.46     4386.14    417.48 o 
   7  12   3     4661.18     4987.34    442.97 o 
   8  12   3      347.85      155.58    265.04 o 
   9  12   3      435.64      350.01    264.70 o 
  10  12   3      161.95      160.70    287.41 o 
  11  12   3      398.24      130.32    303.33 o 
  12  12   3        0.81     -302.09    302.09 o 
  13  12   3       10.78       99.13    368.76 o 
 -14  13   3      125.18     -263.79    734.63 o 
 -13  13   3      465.94     -256.49    559.43 o 
 -12  13   3      224.23     -252.30    436.49 o 
 -11  13   3     1002.51      885.14    477.70 o 
 -10  13   3       11.86     -136.54    272.25 o 
  -9  13   3     1359.30     1327.92    308.79 o 
  -8  13   3      930.80      793.14    284.29 o 
  -7  13   3     3979.50     3616.45    518.45 o 
  -6  13   3     1826.76     1623.47    260.49 o 
  -5  13   3      191.62     -154.11    203.53 o 
  -4  13   3     1155.57     1181.43    232.12 o 
  -3  13   3      158.31       56.92    190.10 o 
  -2  13   3     2361.32     2738.07    358.57 o 
  -1  13   3      153.54      176.90    278.34 o 
   0  13   3      123.28      101.96    291.66 o 
   1  13   3     9620.20     9950.83    546.99 o 
   2  13   3        7.35      -25.60    297.31 o 
   3  13   3     1180.05     1371.97    454.29 o 
   4  13   3      104.66      191.24    377.05 o 
   5  13   3     2899.66     2702.23    510.60 o 
   6  13   3       23.55      198.97    273.48 o 
   7  13   3      854.94      655.72    225.85 o 
   8  13   3     1472.17     1388.02    328.51 o 
   9  13   3       35.70     -148.88    287.75 o 
  10  13   3      154.78      143.80    315.97 o 
  11  13   3      381.36       37.24    322.85 o 
  12  13   3       88.96     -202.75    327.99 o 
 -13  14   3      645.97      -31.99    702.14 o 
 -12  14   3        1.16     -355.68    425.42 o 
 -11  14   3      655.71      453.31    419.18 o 
 -10  14   3     3853.32     4106.05   1308.80 o 
  -9  14   3     1922.80     1953.91    352.23 o 
  -8  14   3      512.03      630.94    295.54 o 
  -7  14   3      924.45      925.55    303.49 o 
  -6  14   3     2193.90     2044.78    288.72 o 
  -5  14   3     1461.17     1450.34    272.31 o 
  -4  14   3     2923.60     3057.10    291.71 o 
  -3  14   3      779.72      606.73    320.33 o 
  -2  14   3       69.14       61.17    303.21 o 
  -1  14   3      958.46     1080.99    349.97 o 
   0  14   3      120.40      286.00    326.38 o 
   1  14   3     1454.78     1444.05    372.38 o 
   2  14   3     2582.46     3080.66    548.14 o 
   3  14   3     1994.39     1910.66    459.81 o 
   4  14   3     2710.60     2841.59    524.85 o 
   5  14   3      277.11       -1.53    420.31 o 
   6  14   3     1518.82     1835.21    467.59 o 
   7  14   3     1007.75      837.74    463.53 o 
   8  14   3     1049.21      673.47    337.27 o 
   9  14   3      364.35      242.02    334.13 o 
  10  14   3      298.49      -55.44    334.50 o 
  11  14   3       74.24     -321.90    331.83 o 
 -12  15   3      287.58       58.80    787.89 o 
 -11  15   3       66.63     -307.58    689.74 o 
 -10  15   3       12.58     -302.92    364.32 o 
  -9  15   3       48.80     -200.96    342.29 o 
  -8  15   3        0.71     -120.50    299.62 o 
  -7  15   3     1086.14     1152.05    329.59 o 
  -6  15   3      759.90      625.07    297.21 o 
  -5  15   3      306.48      -73.63    253.16 o 
  -4  15   3       58.36     -334.73    334.73 o 
  -3  15   3      436.06      398.09    389.45 o 
  -2  15   3      902.50     1003.96    382.42 o 
  -1  15   3      251.14       96.13    337.41 o 
   0  15   3       72.48      -83.74    331.40 o 
   1  15   3      394.92      444.40    416.47 o 
   2  15   3        5.24     -102.36    415.09 o 
   3  15   3       33.26      203.16    417.71 o 
   4  15   3      162.69     -239.64    438.33 o 
   5  15   3     1171.27      806.39    481.54 o 
   6  15   3       25.90      -41.21    455.57 o 
   7  15   3        9.20        0.16    451.11 o 
   8  15   3        9.42     -272.23    438.95 o 
   9  15   3      526.14      466.52    361.41 o 
 -10  16   3     1665.56     1372.93    747.36 o 
  -9  16   3     1066.18     1126.75    422.44 o 
  -8  16   3       44.05     -156.97    318.46 o 
  -7  16   3     1081.29     1002.23    327.79 o 
  -6  16   3     2242.14     2489.30    548.79 o 
  -5  16   3      635.55      667.48    451.37 o 
  -4  16   3      441.37       65.95    478.03 o 
  -3  16   3     1798.03     1378.30    487.81 o 
  -2  16   3      994.01      821.75    461.95 o 
  -1  16   3     1084.12     1082.22    570.15 o 
   0  16   3       62.28        4.50    449.48 o 
   1  16   3     3329.72     3359.63    580.57 o 
   2  16   3       15.60     -133.11    536.99 o 
   3  16   3     1072.33      967.54    494.45 o 
   4  16   3     1003.65      777.68    509.22 o 
   5  16   3     2512.01     2946.22    604.99 o 
   6  16   3     1213.33     1172.02    521.14 o 
   7  16   3        9.44     -363.83    456.05 o 
   8  16   3       89.41       24.09    474.26 o 
  -8  17   3      498.35      371.52    399.97 o 
  -7  17   3       17.62       77.42    500.14 o 
  -6  17   3      727.33      762.43    524.61 o 
  -5  17   3       38.01      116.19    483.72 o 
  -4  17   3      156.79     -232.66    474.34 o 
  -3  17   3      274.29      196.57    620.39 o 
  -2  17   3     1026.86     1476.30    753.39 o 
  -1  17   3      104.55      250.71    482.50 o 
   0  17   3       11.88     -352.93    455.50 o 
   1  17   3       88.90      -39.16    488.53 o 
   2  17   3      440.82      460.07    493.98 o 
   3  17   3      282.08      100.53    500.47 o 
   4  17   3       84.60        7.04    499.39 o 
   5  17   3      170.29     -131.61    483.91 o 
  -4  18   3      264.38      152.30    540.91 o 
  -3  18   3     1279.41     1514.92    568.84 o 
  -2  18   3      405.39      493.69    860.59 o 
  -1  18   3      631.74      189.70    551.65 o 
   0  18   3       80.78     -373.40    510.75 o 
   1  18   3     1374.35     1048.61    560.73 o 
   2  18   3        4.25     -473.88    538.98 o 
 -20   0   4      889.96      516.55    826.08 o 
 -19   0   4     3025.24     3398.12    877.00 o 
 -18   0   4      165.43     -555.41    637.82 o 
 -17   0   4      370.41     -150.08    539.33 o 
 -16   0   4      222.32      105.86    569.48 o 
 -15   0   4     2294.24     2782.59    527.27 o 
 -14   0   4       50.62      -27.67    281.79 o 
 -13   0   4    16111.34    17184.61   1493.71 o 
 -12   0   4    12445.99    12071.13    577.26 o 
 -11   0   4     1704.04     1481.96    251.67 o 
 -10   0   4      350.94      195.30    184.29 o 
  -9   0   4    62108.96    61270.96   1903.74 o 
  -8   0   4     7488.44     7344.72    348.27 o 
  -7   0   4     3527.01     3549.52    235.06 o 
  -6   0   4       40.16       -2.43     92.73 o 
  -5   0   4    30021.60    28865.99    690.13 o 
  -4   0   4    37308.94    41002.82    988.55 o 
  -3   0   4      344.05      411.12    112.55 o 
  -2   0   4      555.83      984.87    163.47 o 
  -1   0   4      192.85       65.65    134.67 o 
   0   0   4    96684.80   104451.93   3175.68 o 
   1   0   4    10660.72    10578.92    552.73 o 
   2   0   4     2070.55     1970.95    205.09 o 
   3   0   4      316.65      317.63     86.93 o 
   4   0   4    19020.69    20222.21    465.06 o 
   5   0   4    46633.43    46916.23    934.36 o 
   6   0   4     1678.33     1603.72    156.29 o 
   7   0   4       13.33      -21.38    116.66 o 
   8   0   4    18031.29    19901.08    673.02 o 
   9   0   4     5224.40     5600.81    465.64 o 
  10   0   4        9.59      403.97    238.64 o 
  11   0   4     6835.40     8336.76    551.87 o 
  12   0   4     1102.07     1027.94    317.23 o 
  13   0   4     2624.22     3036.01    563.11 o 
  14   0   4      535.42      174.87    627.77 o 
  15   0   4     6706.50     8968.29   1120.20 o 
  16   0   4      585.78      353.75    789.23 o 
  17   0   4     1055.37     1224.05    836.13 o 
 -20   1   4       45.69     -513.87    513.87 o 
 -19   1   4      219.24     -407.83    463.01 o 
 -18   1   4       12.62     -411.43    411.43 o 
 -17   1   4        0.42     -254.53    409.53 o 
 -16   1   4     1210.76     1150.54    333.85 o 
 -15   1   4      384.65      276.84    284.25 o 
 -14   1   4       32.37      -79.27    189.55 o 
 -13   1   4      297.31      122.70    186.86 o 
 -12   1   4      962.83      966.13    173.89 o 
 -11   1   4      838.62      549.89    156.65 o 
 -10   1   4      101.75      -14.23    122.14 o 
  -9   1   4     7661.04     7448.32    291.17 o 
  -8   1   4      598.76      572.56    111.23 o 
  -7   1   4     4194.98     3975.50    178.12 o 
  -6   1   4       19.54      -29.86     67.28 o 
  -5   1   4     2188.85     2142.36    152.36 o 
  -4   1   4    10885.57    11557.03    284.39 o 
  -3   1   4     1762.05     1961.78    185.24 o 
  -2   1   4       64.09      222.13     69.03 o 
  -1   1   4     6509.83     6650.33    197.26 o 
   0   1   4     4239.59     4591.56    211.58 o 
   1   1   4     1884.03     1762.32    164.53 o 
   2   1   4      429.86      411.32    125.54 o 
   3   1   4    17868.48    17814.79    293.23 o 
   4   1   4     1675.88     1725.85    114.23 o 
   5   1   4     1381.95     1727.82    122.17 o 
   6   1   4      333.97      339.20     84.83 o 
   7   1   4     5211.93     5044.84    182.36 o 
   8   1   4    14653.23    15275.89    405.46 o 
   9   1   4      266.79      225.86    140.32 o 
  10   1   4        0.34       60.10    152.92 o 
  11   1   4      195.31      297.23    179.03 o 
  12   1   4     6144.64     6783.24    379.48 o 
  13   1   4       19.44     -140.23    265.09 o 
  14   1   4        0.10     -296.82    296.82 o 
  15   1   4      162.35     -120.47    445.90 o 
  16   1   4       35.62      -84.75    532.59 o 
  17   1   4      110.33     -262.28    519.60 o 
 -20   2   4      686.82      574.75    545.73 o 
 -19   2   4     1937.46     1784.94    578.44 o 
 -18   2   4        1.35     -439.42    439.42 o 
 -17   2   4        7.13     -411.99    411.99 o 
 -16   2   4      434.59      218.26    314.96 o 
 -15   2   4     1388.83     1094.65    317.42 o 
 -14   2   4      167.10      -33.15    195.42 o 
 -13   2   4     5659.54     5854.23    340.36 o 
 -12   2   4     8378.01     8625.13    359.22 o 
 -11   2   4       37.86     -110.91    134.72 o 
 -10   2   4      808.80      791.44    146.00 o 
  -9   2   4    21834.31    20769.47    466.90 o 
  -8   2   4    12045.73    10712.28    303.17 o 
  -7   2   4      806.92      636.89    102.60 o 
  -6   2   4      667.22      594.28     88.42 o 
  -5   2   4     2178.55     1879.09    148.05 o 
  -3   2   4     8194.13     8874.67    253.09 o 
  -2   2   4       21.89       85.51     65.10 o 
  -1   2   4     7871.60     8590.03    252.97 o 
   0   2   4     5904.41     6671.43    187.93 o 
   1   2   4     1370.29     1297.46    141.80 o 
   2   2   4     2118.41     2110.24    190.69 o 
   3   2   4      122.83      167.21     93.98 o 
   4   2   4    20814.89    20929.49    341.29 o 
   5   2   4    25327.39    25040.78    398.14 o 
   6   2   4     1223.33     1496.15    108.13 o 
   7   2   4       35.02       60.84     98.75 o 
   8   2   4     9324.76     9643.33    292.43 o 
   9   2   4     5680.89     6042.59    299.25 o 
  10   2   4        1.07      118.08    152.00 o 
  11   2   4     3679.04     4202.01    388.27 o 
  12   2   4      626.25      836.99    283.58 o 
  13   2   4      459.33      527.37    296.17 o 
  14   2   4      126.41      -39.95    297.00 o 
  15   2   4     2520.50     2571.11    432.79 o 
  16   2   4     1658.83     1818.41    581.71 o 
  17   2   4      145.39     -300.77    523.39 o 
 -20   3   4        1.22     -681.37    681.37 o 
 -19   3   4       81.48     -439.83    439.83 o 
 -18   3   4      109.09     -431.26    431.26 o 
 -17   3   4       24.91     -317.90    317.90 o 
 -16   3   4     5221.41     5668.04    499.87 o 
 -15   3   4      310.34       25.45    280.09 o 
 -14   3   4      191.53      -63.85    247.59 o 
 -13   3   4      735.67      646.76    200.10 o 
 -12   3   4     2949.76     2934.17    244.81 o 
 -11   3   4      338.43       40.18    147.70 o 
 -10   3   4       82.69       10.55    134.98 o 
  -9   3   4    22265.23    22902.79    528.09 o 
  -8   3   4    23337.93    23982.90    499.23 o 
  -7   3   4    16196.39    16812.99    461.14 o 
  -6   3   4       50.95       10.89     76.10 o 
  -5   3   4    21456.26    22218.69   1111.30 o 
  -4   3   4    25358.48    27066.59   1072.44 o 
  -3   3   4    11104.71    10926.51    515.81 o 
  -2   3   4      941.27     1001.58    105.51 o 
  -1   3   4    10365.56    10381.80    398.13 o 
   0   3   4      299.83      414.57     98.69 o 
   1   3   4    13787.94    13739.31    397.73 o 
   2   3   4       69.30      131.59    126.88 o 
   3   3   4    50147.84    50195.41    876.23 o 
   4   3   4     3865.73     3467.51    144.69 o 
   5   3   4    11482.71    11630.23    235.16 o 
   6   3   4      337.15      355.58     96.59 o 
   7   3   4     9720.09    10229.04    289.52 o 
   8   3   4    32766.61    33719.96    615.58 o 
   9   3   4     2132.79     2521.24    319.54 o 
  10   3   4        1.02      -20.78    218.87 o 
  11   3   4     1015.43      912.16    251.41 o 
  12   3   4    12003.35    12421.67    596.06 o 
  13   3   4      679.02      335.76    296.90 o 
  14   3   4       10.02     -197.89    321.59 o 
  15   3   4      824.13      319.21    354.92 o 
  16   3   4       35.34     -305.40    371.47 o 
  17   3   4      670.80      447.34    547.89 o 
 -20   4   4      267.95     -761.76    761.76 o 
 -19   4   4      111.61     -716.88    716.88 o 
 -18   4   4        0.69     -422.81    422.81 o 
 -17   4   4      214.34     -326.51    336.30 o 
 -16   4   4      689.65      628.54    332.08 o 
 -15   4   4      850.79      390.40    303.50 o 
 -14   4   4      114.54     -207.04    257.76 o 
 -13   4   4      207.58      -72.10    186.48 o 
 -12   4   4      519.90      485.29    185.22 o 
 -11   4   4     6955.49     6641.62    324.05 o 
 -10   4   4      369.36      291.59    149.80 o 
  -9   4   4       11.72     -151.33    151.33 o 
  -8   4   4    56233.53    60843.15   1706.04 o 
  -7   4   4    26187.04    26425.23   1166.04 o 
  -6   4   4     3895.96     3869.48    246.32 o 
  -5   4   4     5961.29     6360.55    254.55 o 
  -4   4   4   181596.84   179273.13   2706.94 o 
  -3   4   4    16805.47    16582.28    359.60 o 
  -2   4   4      156.49      145.78     86.61 o 
  -1   4   4    20081.62    20492.01    435.16 o 
   0   4   4    69068.37    68687.71   1965.32 o 
   1   4   4      876.25     1070.86    157.74 o 
   2   4   4     2168.82     1949.85    200.54 o 
   3   4   4    13017.99    12087.44    330.69 o 
   4   4   4    10373.63    10374.37    325.69 o 
   5   4   4     2743.18     2724.91    144.02 o 
   6   4   4      425.36      385.22    137.83 o 
   7   4   4     3439.37     3717.33    225.75 o 
   8   4   4     1831.97     2141.59    215.41 o 
   9   4   4     2176.42     2470.01    288.75 o 
  10   4   4       40.34       95.36    222.66 o 
  11   4   4      219.90      -87.39    236.02 o 
  12   4   4      367.20      733.89    303.33 o 
  13   4   4     2271.12     2356.56    366.07 o 
  14   4   4        7.03     -303.85    303.85 o 
  15   4   4       78.33     -351.31    351.31 o 
  16   4   4     3557.97     3886.14    621.49 o 
  17   4   4      794.22       49.01    429.07 o 
 -20   5   4      279.71     -779.85    779.85 o 
 -19   5   4      541.14     -698.78    698.78 o 
 -17   5   4      191.22     -342.71    450.77 o 
 -16   5   4      964.77      767.66    342.80 o 
 -15   5   4     5235.18     4840.37    467.03 o 
 -14   5   4       66.22     -247.76    247.89 o 
 -13   5   4      504.38      220.50    229.93 o 
 -12   5   4      235.02      143.02    176.54 o 
 -11   5   4      143.08      178.13    230.61 o 
 -10   5   4      392.00      326.98    127.08 o 
  -9   5   4     3867.34     4214.85    238.29 o 
  -8   5   4    19420.84    20069.59    504.40 o 
  -7   5   4    17491.91    17973.37    610.02 o 
  -6   5   4     2131.33     2058.72    158.98 o 
  -5   5   4     6690.68     6609.68    240.01 o 
  -4   5   4     7623.82     8566.39    331.30 o 
  -3   5   4     3294.44     3140.70    182.34 o 
  -2   5   4     3871.95     3831.74    187.16 o 
  -1   5   4     6868.78     7191.46    239.73 o 
   0   5   4    22084.43    22826.81    613.49 o 
   1   5   4    11518.06    10936.70    426.27 o 
   2   5   4      844.58      662.76    165.34 o 
   3   5   4    12375.22    11839.13    340.56 o 
   4   5   4    11935.99    11520.81    348.30 o 
   5   5   4      755.55     1020.95    163.84 o 
   6   5   4      221.11      293.81     81.85 o 
   7   5   4      693.26      738.60    181.54 o 
   8   5   4      769.90      928.82    192.01 o 
   9   5   4     4587.74     4480.22    363.78 o 
  10   5   4        2.61     -150.34    205.32 o 
  11   5   4       30.88     -177.57    247.39 o 
  12   5   4      735.10      618.66    288.58 o 
  13   5   4      852.49      818.94    344.57 o 
  14   5   4      328.37      227.84    319.07 o 
  15   5   4       96.53     -349.26    349.26 o 
  16   5   4      968.92      664.22    433.63 o 
  17   5   4      388.51     -221.14    427.71 o 
 -18   6   4      339.48     -352.11    697.45 o 
 -17   6   4      882.78      459.86    476.55 o 
 -16   6   4      763.85      299.85    355.38 o 
 -15   6   4     2198.66     2314.07    360.53 o 
 -14   6   4     2534.68     2260.34    458.15 o 
 -13   6   4        5.01     -242.77    242.77 o 
 -12   6   4     3070.79     3062.42    253.10 o 
 -11   6   4    27360.61    27438.84    915.19 o 
 -10   6   4      495.28      463.52    155.74 o 
  -9   6   4      105.03       57.68    137.89 o 
  -8   6   4    36166.93    39228.20   1250.69 o 
  -7   6   4    26772.77    26418.95   1104.77 o 
  -6   6   4     1548.97     1494.25    136.22 o 
  -5   6   4     1727.67     1796.88    156.88 o 
  -4   6   4   376120.69   366480.03   5435.08 o 
  -3   6   4      102.42       31.29     98.42 o 
  -2   6   4      300.62      335.52    102.17 o 
  -1   6   4     1989.50     1976.42    151.86 o 
   0   6   4   110979.74   107280.70   3756.84 o 
   1   6   4     5712.77     5989.95    318.08 o 
   2   6   4      168.09      252.07    174.13 o 
   3   6   4    36946.97    35403.82    831.83 o 
   4   6   4      427.44      536.91    152.19 o 
   5   6   4      472.55      448.72    155.38 o 
   6   6   4     1103.82     1204.74    189.23 o 
   7   6   4    16732.80    17141.73    610.39 o 
   8   6   4       57.16      204.56    185.06 o 
   9   6   4     2784.00     3105.82    341.19 o 
  10   6   4     1517.65     1266.30    275.41 o 
  11   6   4      288.28      -45.70    261.15 o 
  12   6   4        8.91     -152.67    263.53 o 
  13   6   4     8311.49     9040.84    589.93 o 
  14   6   4       10.36     -292.65    314.20 o 
  15   6   4       17.84     -227.75    485.31 o 
  16   6   4     1380.05     1125.14    481.11 o 
 -19   7   4     1067.68     -582.88    816.03 o 
 -18   7   4      408.54        0.78    519.23 o 
 -17   7   4      710.05     -189.56    523.25 o 
 -16   7   4     1773.88     1192.25    694.43 o 
 -15   7   4      611.86      489.66    275.43 o 
 -14   7   4       20.38     -269.34    269.34 o 
 -13   7   4     5084.50     4808.23    410.69 o 
 -12   7   4     2080.89     2397.83    251.91 o 
 -11   7   4     1569.93     1551.53    209.58 o 
 -10   7   4     1118.28     1153.41    180.97 o 
  -9   7   4     3924.93     3754.88    240.17 o 
  -8   7   4      505.27      453.58    144.30 o 
  -7   7   4     5993.57     5607.93    251.61 o 
  -6   7   4      595.90      453.24    141.04 o 
  -5   7   4     1439.32     1463.61    157.81 o 
  -4   7   4     1486.33     1557.86    151.48 o 
  -3   7   4        3.08      -40.16    103.34 o 
  -2   7   4      118.63      127.47    102.79 o 
  -1   7   4     1566.41     1926.36    164.93 o 
   0   7   4     6260.86     5773.14    324.23 o 
   1   7   4      259.69      213.53    177.61 o 
   2   7   4      295.81      496.73    195.58 o 
   3   7   4      268.26      297.45    153.06 o 
   4   7   4    47020.48    45281.14    956.09 o 
   5   7   4     6384.54     6260.42    342.19 o 
   6   7   4     2088.13     2182.87    279.59 o 
   7   7   4      414.64      466.18    189.87 o 
   8   7   4    13192.69    13617.58    788.52 o 
   9   7   4     1583.85     1416.70    282.58 o 
  10   7   4       22.72      -30.82    250.30 o 
  11   7   4     2838.96     2743.59    356.78 o 
  12   7   4      806.78      642.15    326.06 o 
  13   7   4      128.72     -210.56    324.34 o 
  14   7   4      635.91      112.16    369.03 o 
  15   7   4      825.52      108.10    385.18 o 
  16   7   4      418.95     -312.67    493.12 o 
 -18   8   4       69.65     -521.91    670.65 o 
 -17   8   4     2670.29     3556.52   1154.37 o 
 -16   8   4      133.77     -453.91    453.91 o 
 -15   8   4     3376.72     3682.37   1248.84 o 
 -14   8   4      483.80      271.48    402.79 o 
 -13   8   4       99.98        3.56    225.28 o 
 -12   8   4     5276.67     5901.38    840.36 o 
 -11   8   4    14186.24    14947.51    719.17 o 
 -10   8   4      786.22      635.65    180.19 o 
  -9   8   4      279.36      129.04    161.73 o 
  -8   8   4     1273.09     1399.46    175.13 o 
  -7   8   4     1840.54     1654.93    172.79 o 
  -6   8   4       26.39      -54.57    141.89 o 
  -5   8   4    17075.48    16960.43    426.62 o 
  -4   8   4    23291.42    22977.42    503.42 o 
  -3   8   4     9077.57     8949.20    294.84 o 
  -2   8   4      559.64      508.44    124.48 o 
  -1   8   4     4167.93     4073.37    227.64 o 
   0   8   4    33531.40    31974.05   1150.41 o 
   1   8   4     3338.26     3102.84    378.80 o 
   2   8   4     2504.61     2502.94    383.12 o 
   3   8   4    10265.31     9393.60    652.37 o 
   4   8   4      250.49      348.50    169.94 o 
   5   8   4      429.06      373.16    165.21 o 
   6   8   4     3709.87     3780.44    326.44 o 
   7   8   4    15526.74    15477.50    646.28 o 
   8   8   4      291.35      207.27    192.65 o 
   9   8   4     2924.26     2671.06    314.54 o 
  10   8   4      917.11      612.14    270.78 o 
  11   8   4     1501.40     1601.03    405.08 o 
  12   8   4     1108.16      803.77    338.08 o 
  13   8   4     3122.95     2832.56    425.89 o 
  14   8   4       10.42     -339.93    339.93 o 
  15   8   4       12.96     -371.47    371.47 o 
 -18   9   4      317.61     -480.50    930.26 o 
 -17   9   4       77.06      487.07    648.53 o 
 -16   9   4     3495.60     3697.39    992.57 o 
 -15   9   4      112.88     -436.45    473.34 o 
 -14   9   4       39.31     -348.66    348.66 o 
 -13   9   4      503.68      -97.88    363.35 o 
 -12   9   4     4474.75     5251.73    840.95 o 
 -11   9   4     3003.32     3323.78    336.42 o 
 -10   9   4      124.04      -36.63    190.91 o 
  -9   9   4     7952.52     7898.74    556.64 o 
  -8   9   4      294.53      157.83    152.47 o 
  -7   9   4      828.47      701.81    161.58 o 
  -6   9   4     2408.12     2521.45    213.11 o 
  -5   9   4     4617.06     4376.82    267.35 o 
  -4   9   4       95.04       63.08    133.97 o 
  -3   9   4     1264.67     1169.16    156.61 o 
  -2   9   4    10576.58     9944.16    323.48 o 
  -1   9   4       14.98       57.74    138.19 o 
   0   9   4        8.25       67.44    121.45 o 
   1   9   4    13915.87    13983.21    529.81 o 
   2   9   4      325.51      256.42    233.03 o 
   3   9   4       69.64       37.13    237.64 o 
   4   9   4     9500.10     9566.56    390.82 o 
   5   9   4     7909.19     7871.09    550.24 o 
   6   9   4     1823.69     2108.91    689.58 o 
   7   9   4       50.37      174.64    253.29 o 
   8   9   4    16243.37    14719.06    769.75 o 
   9   9   4       80.26        9.19    258.31 o 
  10   9   4       73.16     -236.90    256.17 o 
  11   9   4     1334.23      932.52    266.37 o 
  12   9   4     2247.70     1354.23    333.40 o 
  13   9   4     2165.82     1415.96    355.96 o 
  14   9   4       56.45     -306.68    306.68 o 
  15   9   4     1574.14      900.65    367.25 o 
 -17  10   4      980.11      577.59    864.94 o 
 -16  10   4      130.72     -655.74    666.29 o 
 -15  10   4     1227.80      941.96    890.40 o 
 -14  10   4      834.07      334.07    413.24 o 
 -13  10   4      873.94      493.93    563.45 o 
 -12  10   4      564.40      344.51    351.38 o 
 -11  10   4      749.83      646.20    257.96 o 
 -10  10   4      185.07      -17.34    202.70 o 
  -9  10   4      486.43      531.35    195.75 o 
  -8  10   4     2609.24     2956.38    260.93 o 
  -7  10   4      630.80      712.34    200.81 o 
  -6  10   4     1558.26     1554.79    208.31 o 
  -5  10   4     4759.94     4477.67    284.00 o 
  -4  10   4      267.49      295.20    155.05 o 
  -3  10   4     1607.27     1392.54    179.57 o 
  -2  10   4      133.95      149.45    139.27 o 
  -1  10   4     8764.95     7727.16    322.02 o 
   0  10   4     4222.93     4561.32    399.02 o 
   1  10   4       10.17       50.63    242.84 o 
   2  10   4     2481.61     2654.72    325.08 o 
   3  10   4       17.50       43.90    258.03 o 
   4  10   4     2799.61     2732.45    502.71 o 
   5  10   4      179.58      201.87    206.25 o 
   6  10   4        2.64       99.16    213.50 o 
   7  10   4     4974.15     5017.12    571.61 o 
   8  10   4      181.90       38.80    198.04 o 
   9  10   4       95.72       35.67    254.87 o 
  10  10   4      503.16      310.04    280.76 o 
  11  10   4     1719.70     1302.95    310.80 o 
  12  10   4      352.11       11.61    304.27 o 
  13  10   4       55.97     -183.62    314.34 o 
  14  10   4       15.39     -320.07    383.53 o 
 -16  11   4      984.38      854.56    996.26 o 
 -15  11   4      151.24     -552.40    805.31 o 
 -14  11   4       27.60     -503.82    503.82 o 
 -13  11   4      686.14       98.73    643.84 o 
 -12  11   4     1506.09     1454.41    436.15 o 
 -11  11   4     1124.37      817.58    457.60 o 
 -10  11   4       39.21     -153.12    211.57 o 
  -9  11   4     1610.31     2008.26    250.31 o 
  -8  11   4       13.02     -130.51    175.96 o 
  -7  11   4     1840.51     1724.39    238.35 o 
  -6  11   4      628.33      594.66    197.85 o 
  -5  11   4     6967.14     6566.58    337.71 o 
  -4  11   4       66.68       71.27    161.87 o 
  -3  11   4     2960.01     2936.65    306.94 o 
  -2  11   4     2470.40     2268.65    206.78 o 
  -1  11   4     1809.88     1711.86    289.54 o 
   0  11   4      862.33     1156.02    282.22 o 
   1  11   4     6971.43     7350.13    466.52 o 
   2  11   4      441.07      544.26    272.40 o 
   3  11   4      267.74      377.14    355.45 o 
   4  11   4       87.51      142.67    293.85 o 
   5  11   4     1621.56     1938.69    608.55 o 
   6  11   4        9.56      291.77    348.61 o 
   7  11   4     1866.60     1815.15    306.23 o 
   8  11   4     3146.74     2611.50    402.70 o 
   9  11   4     1095.81      916.66    312.12 o 
  10  11   4        9.70     -187.99    286.23 o 
  11  11   4      597.01      125.12    308.31 o 
  12  11   4     1327.64      954.54    353.92 o 
  13  11   4     1247.79     1227.39    356.95 o 
 -16  12   4        0.14     -170.18    672.65 o 
 -15  12   4      167.72     -618.87    619.73 o 
 -14  12   4     1412.72      682.80    963.09 o 
 -13  12   4      684.43       82.81    724.24 o 
 -12  12   4      295.52     -264.08    517.23 o 
 -11  12   4       58.69     -150.63    351.73 o 
 -10  12   4        7.44     -276.69    302.97 o 
  -9  12   4      134.13      -66.49    261.57 o 
  -8  12   4     1225.69     1174.75    219.60 o 
  -7  12   4      263.09      -71.09    216.21 o 
  -6  12   4     1795.56     1624.83    242.42 o 
  -5  12   4       87.87       18.84    223.48 o 
  -4  12   4     1255.69     1355.12    207.23 o 
  -3  12   4       38.15      -14.25    175.68 o 
  -2  12   4       35.96        2.62    259.53 o 
  -1  12   4      119.05      163.07    271.21 o 
   0  12   4      808.37      974.60    300.27 o 
   1  12   4     1677.66     2132.32    338.20 o 
   2  12   4        4.28     -117.01    373.53 o 
   3  12   4      340.79      433.14    349.39 o 
   4  12   4     1255.63     1850.12    370.05 o 
   5  12   4      335.69      429.72    421.70 o 
   6  12   4     2063.74     2095.94    461.56 o 
   7  12   4      234.06      117.40    288.19 o 
   8  12   4       86.77       55.81    224.21 o 
   9  12   4        7.35     -114.09    288.57 o 
  10  12   4     1860.94     1598.18    359.21 o 
  11  12   4     1111.70      771.66    338.65 o 
  12  12   4      126.15     -318.49    370.53 o 
 -15  13   4      268.69      312.88    679.35 o 
 -14  13   4        1.82      178.89    694.76 o 
 -13  13   4     1277.52      662.20    454.44 o 
 -12  13   4      753.37      592.63    654.57 o 
 -11  13   4      112.28     -231.25    336.34 o 
 -10  13   4       50.47      -30.16    344.67 o 
  -9  13   4       37.02     -189.80    266.73 o 
  -8  13   4       26.10     -174.84    265.79 o 
  -7  13   4      147.08     -234.99    234.99 o 
  -6  13   4     1605.23     1680.87    263.63 o 
  -5  13   4     3307.18     3060.62    303.64 o 
  -4  13   4        4.40     -106.28    200.06 o 
  -3  13   4      404.87      273.46    302.92 o 
  -2  13   4     2244.99     2502.46    426.82 o 
  -1  13   4     2930.58     3424.21    389.95 o 
   0  13   4      762.84      951.24    321.56 o 
   1  13   4       84.55      120.77    313.52 o 
   2  13   4       54.89       19.74    316.42 o 
   3  13   4      253.09      477.85    345.19 o 
   4  13   4      222.69      296.18    396.38 o 
   5  13   4      236.04      289.51    352.28 o 
   6  13   4      168.26       70.76    425.90 o 
   7  13   4      675.05      551.98    427.01 o 
   8  13   4      359.50       24.49    163.42 o 
   9  13   4      536.79      502.32    336.21 o 
  10  13   4       30.15     -300.48    314.95 o 
  11  13   4      950.51      559.50    347.64 o 
 -13  14   4      224.56     -409.09    664.96 o 
 -12  14   4     1217.11      899.26    632.80 o 
 -11  14   4        8.23      -83.34    486.07 o 
 -10  14   4       10.03     -119.11    452.57 o 
  -9  14   4        4.36      -39.73    342.52 o 
  -8  14   4     4084.23     4664.84   1052.54 o 
  -7  14   4        6.59      150.88    281.79 o 
  -6  14   4      288.25      -45.43    344.45 o 
  -5  14   4     2499.38     2589.88    313.83 o 
  -4  14   4     1751.38     1888.86    502.37 o 
  -3  14   4      304.75      285.83    337.69 o 
  -2  14   4       52.02      207.92    326.83 o 
  -1  14   4     3597.13     4140.95    453.11 o 
   0  14   4      520.64      614.47    358.85 o 
   1  14   4      674.32      672.56    360.65 o 
   2  14   4        4.78       48.45    332.76 o 
   3  14   4       80.89       92.61    363.97 o 
   4  14   4      410.68      819.25    379.37 o 
   5  14   4      127.09      -58.57    443.45 o 
   6  14   4      109.18      -72.42    433.27 o 
   7  14   4        1.53     -151.84    442.07 o 
   8  14   4        5.21       26.06    439.39 o 
   9  14   4      634.27      188.78    333.31 o 
  10  14   4      229.53     -220.26    334.01 o 
 -12  15   4     1154.73     1028.65    783.20 o 
 -11  15   4       22.69     -231.87    495.78 o 
 -10  15   4       74.51     -189.83    598.62 o 
  -9  15   4      248.59      346.59    394.06 o 
  -8  15   4     1319.66     1159.69    364.80 o 
  -7  15   4       18.00      -64.99    290.36 o 
  -6  15   4     1903.80     1718.82    437.43 o 
  -5  15   4      912.03      808.36    494.21 o 
  -4  15   4      511.74      233.06    464.88 o 
  -3  15   4      923.90     1006.62    396.46 o 
  -2  15   4     4836.47     4642.51    482.48 o 
  -1  15   4     2296.31     2806.22    434.94 o 
   0  15   4        1.68      -45.90    356.42 o 
   1  15   4      327.09      325.55    367.95 o 
   2  15   4      419.72      398.73    401.18 o 
   3  15   4      266.79     -163.05    450.25 o 
   4  15   4      526.00      178.50    459.62 o 
   5  15   4       50.09      -90.40    442.36 o 
   6  15   4      120.63      -35.99    472.30 o 
   7  15   4        5.17     -218.98    436.95 o 
   8  15   4     1205.22     1233.28    539.12 o 
   9  15   4        1.08       27.78    439.32 o 
 -10  16   4      152.22       14.52    494.78 o 
  -9  16   4       92.90       59.56    401.82 o 
  -8  16   4     2208.43     2421.04    465.53 o 
  -7  16   4      365.40      241.34    445.71 o 
  -6  16   4        1.14     -220.64    450.81 o 
  -5  16   4      690.30       41.09    534.75 o 
  -4  16   4     1501.70     1571.92    575.79 o 
  -3  16   4      504.21      314.83    407.56 o 
  -2  16   4       15.78     -321.81    378.89 o 
  -1  16   4     2177.29     2079.70    462.80 o 
   0  16   4      984.90     1043.50    434.57 o 
   1  16   4       67.21      -79.92    459.41 o 
   2  16   4      450.50       29.37    463.66 o 
   3  16   4      782.28      806.94    523.10 o 
   4  16   4     1023.24      941.18    517.92 o 
   5  16   4     1044.02      837.54    534.76 o 
   6  16   4      939.64     1038.55    555.48 o 
   7  16   4      112.63      270.82    499.46 o 
  -8  17   4     1644.38     2658.47    814.02 o 
  -7  17   4     2018.35     2991.44    844.17 o 
  -6  17   4      261.46      191.68    802.96 o 
  -5  17   4     1720.39     1947.51    561.87 o 
  -4  17   4      608.05      251.82    723.23 o 
  -3  17   4     3239.30     3646.32    554.64 o 
  -2  17   4     1609.96     1242.18    626.43 o 
  -1  17   4     3797.29     4062.45    696.78 o 
   0  17   4      430.85      411.88    502.60 o 
   1  17   4     1873.55     2272.35    565.10 o 
   2  17   4       77.30     -245.36    482.69 o 
   3  17   4      469.94      213.17    503.24 o 
   4  17   4     1734.81     2118.30    599.17 o 
   5  17   4      521.43      318.30    528.39 o 
  -3  18   4       22.69       38.28    811.67 o 
  -2  18   4       60.87     -551.39    551.39 o 
  -1  18   4      283.28      131.69    538.24 o 
   0  18   4      222.30      -82.94    505.55 o 
 -21   1   5       27.58     -493.94    493.94 o 
 -20   1   5        6.83     -474.91    474.91 o 
 -19   1   5     3739.36     4523.62    640.17 o 
 -18   1   5      555.99      148.65    471.78 o 
 -17   1   5      363.60      -88.28    391.57 o 
 -16   1   5       17.20     -373.87    373.87 o 
 -15   1   5     8217.69    10271.39    746.16 o 
 -14   1   5      168.56      -62.08    233.14 o 
 -13   1   5     1935.57     2365.09    221.99 o 
 -12   1   5       73.69     -139.75    146.03 o 
 -11   1   5       68.21       38.27    122.03 o 
 -10   1   5     5795.19     5738.59    255.32 o 
  -9   1   5    30111.32    28072.03    553.48 o 
  -8   1   5        1.00      -25.64     85.30 o 
  -7   1   5     6480.46     5950.75    190.74 o 
  -6   1   5    33845.58    34808.53    909.10 o 
  -5   1   5    14184.41    14728.75    533.60 o 
  -4   1   5      552.30      635.85     86.37 o 
  -3   1   5      789.72      923.78     88.80 o 
  -2   1   5   424156.47   413356.34  16173.88 o 
  -1   1   5     5842.85     6094.44    213.76 o 
   0   1   5      475.70      529.28    143.65 o 
   1   1   5     4785.24     4555.67    253.47 o 
   2   1   5   105300.08   103791.09   2062.79 o 
   3   1   5      922.76      952.48    142.26 o 
   4   1   5      274.08      228.37     73.63 o 
   5   1   5    40425.53    40258.65    592.12 o 
   6   1   5     4722.78     5351.37    189.54 o 
   7   1   5     4387.16     4619.69    191.61 o 
   8   1   5      183.39      190.64    119.70 o 
   9   1   5    18404.91    18760.87    492.65 o 
  10   1   5     6138.86     6873.13    346.76 o 
  11   1   5       22.98      -15.24    227.40 o 
  12   1   5        3.62      -68.44    247.01 o 
  13   1   5       18.77     -193.12    277.96 o 
  14   1   5      116.35        9.43    483.57 o 
  15   1   5     2924.07     4132.44    674.99 o 
  16   1   5       76.52       35.52    536.96 o 
  17   1   5      644.94      409.68    591.87 o 
 -20   2   5       34.79     -491.90    491.90 o 
 -19   2   5      415.83      165.09    485.34 o 
 -18   2   5      132.34     -390.82    428.20 o 
 -17   2   5      687.15      244.01    322.97 o 
 -16   2   5      516.24      474.87    511.86 o 
 -15   2   5        1.15     -257.40    257.40 o 
 -14   2   5    22061.57    25139.35    767.34 o 
 -13   2   5      430.74      241.91    178.94 o 
 -12   2   5      241.65      -46.02    146.36 o 
 -11   2   5     1048.06      900.39    161.34 o 
 -10   2   5    29102.10    27526.81    874.62 o 
  -9   2   5     6294.45     5851.87    241.33 o 
  -8   2   5       65.08        8.72     95.72 o 
  -7   2   5    29134.11    30625.74    667.58 o 
  -6   2   5      167.61       49.34    102.60 o 
  -5   2   5    33245.08    34892.67    769.29 o 
  -4   2   5       57.43       56.05     82.43 o 
  -3   2   5    58059.80    62517.18   1483.07 o 
  -2   2   5     6273.87     6945.34    354.75 o 
  -1   2   5    11335.14    12095.21    281.40 o 
   0   2   5       58.42       62.51     71.72 o 
   1   2   5      406.70      503.15    135.12 o 
   2   2   5       34.72       13.66    136.46 o 
   3   2   5     9251.14     8792.81    353.40 o 
   4   2   5      909.16      897.30    122.35 o 
   5   2   5    15661.33    15723.53    297.55 o 
   6   2   5    21452.81    22147.38    383.19 o 
   7   2   5     9017.76     9472.15    283.73 o 
   8   2   5      955.25      915.19    138.29 o 
   9   2   5     1636.55     1776.36    167.36 o 
  10   2   5    20328.83    21325.90    687.85 o 
  11   2   5      112.23      -23.25    230.63 o 
  12   2   5        3.29       65.98    258.87 o 
  13   2   5      342.22      215.51    293.94 o 
  14   2   5     2428.17     2574.14    394.56 o 
  15   2   5      159.55      -36.27    508.77 o 
  16   2   5        0.23     -196.99    538.53 o 
  17   2   5      330.28      234.71    568.96 o 
 -20   3   5        7.53     -499.32    499.32 o 
 -19   3   5      671.76      681.09    514.42 o 
 -18   3   5      340.13     -164.59    440.75 o 
 -17   3   5     1213.39      897.19    381.31 o 
 -16   3   5       85.80     -360.53    360.53 o 
 -15   3   5     4088.16     4406.00    421.44 o 
 -14   3   5      338.03     -115.59    252.14 o 
 -13   3   5     7150.52     6790.41    626.81 o 
 -12   3   5       29.87     -148.58    156.75 o 
 -11   3   5     1508.26     1293.98    175.70 o 
 -10   3   5      336.26      167.74    132.40 o 
  -9   3   5     7951.02     8290.94    292.37 o 
  -8   3   5     1185.13     1436.85    172.35 o 
  -7   3   5      187.49      118.17     89.71 o 
  -6   3   5     4230.04     3828.36    159.34 o 
  -5   3   5       15.26       46.88     76.17 o 
  -4   3   5     3392.50     4057.57    395.62 o 
  -3   3   5     2551.21     2792.74    159.41 o 
  -2   3   5     7607.10     7267.68    244.40 o 
  -1   3   5    11009.80    11353.84    460.23 o 
   0   3   5      745.30      801.65    104.08 o 
   1   3   5     1373.94     1433.48    121.56 o 
   2   3   5     4081.50     4378.95    274.76 o 
   3   3   5    10389.11     9749.45    381.46 o 
   4   3   5      341.43      360.81    130.11 o 
   5   3   5     1869.92     1871.84    152.97 o 
   6   3   5     1242.28     1314.30    118.82 o 
   7   3   5     4207.71     4276.52    219.63 o 
   8   3   5      141.42      177.92    122.14 o 
   9   3   5     8447.78     8518.30    376.94 o 
  10   3   5     1266.83     1292.29    266.54 o 
  11   3   5     2791.06     2766.22    337.58 o 
  12   3   5       13.70        7.67    272.08 o 
  13   3   5     2173.06     2340.41    373.59 o 
  14   3   5        8.67     -139.86    321.28 o 
  15   3   5      860.52      828.32    387.32 o 
  16   3   5       17.45     -524.78    524.78 o 
 -20   4   5      118.29     -696.78    731.61 o 
 -19   4   5       75.77     -279.60    589.92 o 
 -18   4   5      419.33     -203.51    439.66 o 
 -17   4   5     1031.90      417.42    346.74 o 
 -16   4   5       54.88     -289.14    289.14 o 
 -15   4   5     2939.74     2980.13    364.71 o 
 -14   4   5    22364.94    25304.54    776.62 o 
 -13   4   5      205.88      -80.05    232.05 o 
 -12   4   5      574.80      534.82    229.16 o 
 -11   4   5      790.37      779.87    175.88 o 
 -10   4   5    20110.57    21079.84    604.87 o 
  -9   4   5      409.07      275.86    131.28 o 
  -8   4   5      319.36      245.16    118.36 o 
  -7   4   5    27034.68    26606.90   1304.67 o 
  -6   4   5     1044.55     1171.34    146.87 o 
  -5   4   5      923.11      700.03    102.78 o 
  -4   4   5      431.51      434.83    108.72 o 
  -3   4   5    36798.02    38278.50   1608.84 o 
  -2   4   5     5838.47     5888.14    292.14 o 
  -1   4   5     3771.93     3808.96    187.57 o 
   0   4   5      337.31      252.50     87.30 o 
   1   4   5      287.55      484.37    161.98 o 
   2   4   5     6027.23     5329.56    295.54 o 
   3   4   5    27009.05    25904.82    672.13 o 
   4   4   5        8.05       18.79    123.34 o 
   5   4   5     8191.08     8091.16    322.75 o 
   6   4   5       17.78      168.77     84.02 o 
   7   4   5     6496.93     7126.36    336.08 o 
   8   4   5       17.49       36.36    180.16 o 
   9   4   5       14.49       83.87    177.79 o 
  10   4   5    13477.67    14828.71    591.45 o 
  11   4   5      180.67        7.39    259.67 o 
  12   4   5       27.25      -10.52    279.20 o 
  13   4   5      431.44      196.12    317.27 o 
  14   4   5     3132.67     3628.78    467.88 o 
  15   4   5       53.13     -352.74    352.74 o 
  16   4   5       55.58     -230.69    380.94 o 
 -20   5   5      108.88     -763.77    763.77 o 
 -19   5   5      486.27     -406.01    692.08 o 
 -18   5   5       43.40     -440.70    752.72 o 
 -17   5   5     4002.69     3162.73   1633.07 o 
 -16   5   5       58.83     -226.67    310.04 o 
 -15   5   5        6.13     -251.03    281.23 o 
 -14   5   5       43.18     -240.14    240.14 o 
 -13   5   5    10391.93    11494.66    535.64 o 
 -12   5   5     1055.78     1059.44    175.58 o 
 -11   5   5     7338.70     7579.73    324.10 o 
 -10   5   5     7629.22     7251.37    293.76 o 
  -9   5   5     1681.46     1722.80    163.32 o 
  -8   5   5      131.88       83.97    121.76 o 
  -7   5   5    13307.37    13787.98    526.08 o 
  -6   5   5    19369.64    20305.64    678.35 o 
  -5   5   5     1112.86     1239.44    141.67 o 
  -4   5   5     2325.50     2444.25    183.88 o 
  -3   5   5     8564.65     9053.26    325.30 o 
  -2   5   5     1857.28     2622.98    185.54 o 
  -1   5   5     4025.89     4072.09    194.07 o 
   0   5   5       16.13       81.87     74.31 o 
   1   5   5     5763.71     5387.93    317.50 o 
   2   5   5     2399.38     2534.78    254.44 o 
   3   5   5    14260.24    13984.34    484.90 o 
   4   5   5      374.41      420.64    152.59 o 
   5   5   5     1753.11     1808.13    194.95 o 
   6   5   5     2399.24     2514.21    242.05 o 
   7   5   5    18853.39    19353.72    529.93 o 
   8   5   5      412.59      386.75    188.50 o 
   9   5   5     1049.76     1475.10    236.15 o 
  10   5   5     1574.93     1106.99    285.84 o 
  11   5   5     3882.52     3994.09    411.99 o 
  12   5   5      253.09      -16.00    296.73 o 
  13   5   5     5182.26     5399.65    509.57 o 
  14   5   5      217.66      -47.60    341.94 o 
  15   5   5       43.53     -349.28    349.28 o 
  16   5   5       42.07     -398.24    398.24 o 
 -19   6   5       16.67     -712.86    712.86 o 
 -18   6   5       77.02     -677.35    677.35 o 
 -17   6   5       47.35     -222.63    223.90 o 
 -16   6   5      172.62     -311.60    311.60 o 
 -15   6   5     2029.67     1853.55    350.20 o 
 -14   6   5     3503.83     3593.71    397.16 o 
 -13   6   5     2188.79     2199.67    346.75 o 
 -12   6   5      436.88      558.61    242.08 o 
 -11   6   5     5303.56     5341.86    291.85 o 
 -10   6   5       71.89       20.14    149.96 o 
  -9   6   5     5111.87     5347.82    267.65 o 
  -8   6   5      830.66      711.16    144.63 o 
  -7   6   5       46.99      -17.20    118.70 o 
  -6   6   5    23466.09    24406.88   1025.23 o 
  -5   6   5    18083.84    18802.29    439.33 o 
  -4   6   5      302.00      218.90    127.59 o 
  -3   6   5     6058.66     5969.61    277.30 o 
  -2   6   5    10711.63    11253.25    495.31 o 
  -1   6   5    20819.46    20616.81    602.06 o 
   0   6   5      962.45      930.74     98.97 o 
   1   6   5     2772.03     2525.28    254.57 o 
   2   6   5     5861.79     5942.56    366.25 o 
   3   6   5    10165.90    10016.89    447.78 o 
   4   6   5      758.94      778.17    189.53 o 
   5   6   5      466.46      471.55    173.53 o 
   6   6   5     5896.64     6047.40    337.27 o 
   7   6   5        4.46      231.46    183.56 o 
   8   6   5     2053.23     2066.66    286.47 o 
   9   6   5     2988.89     3098.76    293.17 o 
  10   6   5       65.73      268.26    253.38 o 
  11   6   5     3252.22     3479.10    382.81 o 
  12   6   5      104.68       24.39    310.05 o 
  13   6   5     2542.61     2852.07    410.75 o 
  14   6   5      235.02     -118.33    345.33 o 
  15   6   5     1094.03      324.51    410.90 o 
  16   6   5       10.75     -242.04    397.13 o 
 -19   7   5      315.63     -724.92    798.61 o 
 -18   7   5     1232.33       67.00    769.14 o 
 -17   7   5     2987.06     2308.88    824.40 o 
 -16   7   5        5.98     -267.66    303.65 o 
 -15   7   5      208.10      -46.60    284.19 o 
 -14   7   5      530.70      606.72    276.84 o 
 -13   7   5     3489.73     3478.58    377.75 o 
 -12   7   5     1906.17     2341.60    354.36 o 
 -11   7   5     4800.10     5075.40    312.77 o 
 -10   7   5    10553.09    11277.00    364.85 o 
  -9   7   5      308.77      303.83    159.58 o 
  -8   7   5     1785.70     1793.66    177.16 o 
  -7   7   5     8152.29     7626.43    430.34 o 
  -6   7   5    26989.77    26112.99    817.43 o 
  -5   7   5       14.23       33.41    129.27 o 
  -4   7   5      408.31      431.85    137.05 o 
  -3   7   5      431.68      415.95    131.13 o 
  -2   7   5     6582.87     6585.60    255.55 o 
  -1   7   5      516.41      556.27    112.35 o 
   0   7   5      356.18      358.96    121.26 o 
   1   7   5     5851.71     5240.29    342.90 o 
   2   7   5     3107.78     3124.85    307.06 o 
   3   7   5      577.40      415.75    228.57 o 
   4   7   5       74.29       74.73    145.32 o 
   5   7   5       18.01      124.50    152.79 o 
   6   7   5    18265.93    18317.55    523.37 o 
   7   7   5    10058.18     9755.67    524.15 o 
   8   7   5      795.10      855.07    308.44 o 
   9   7   5       31.23       35.16    230.62 o 
  10   7   5     4998.19     4461.65    435.39 o 
  11   7   5     1858.45     1828.77    347.07 o 
  12   7   5      147.53       19.37    311.17 o 
  13   7   5     1488.13     1445.25    389.54 o 
  14   7   5      788.02      514.93    418.09 o 
  15   7   5      141.30      -93.69    376.98 o 
 -19   8   5        6.05     -702.80    702.80 o 
 -18   8   5      108.85     -346.56    449.56 o 
 -17   8   5      896.22      231.79    909.16 o 
 -16   8   5      273.55     -152.62    357.93 o 
 -15   8   5       53.01     -286.60    286.60 o 
 -14   8   5      107.10      -17.30    288.44 o 
 -13   8   5     2700.12     2746.77    355.97 o 
 -12   8   5       17.03     -240.48    240.48 o 
 -11   8   5     2092.98     2493.59    299.89 o 
 -10   8   5     1006.49      963.29    191.37 o 
  -9   8   5     1227.69     1310.07    186.49 o 
  -8   8   5      288.69      133.05    154.63 o 
  -7   8   5     6370.95     5747.21    420.16 o 
  -6   8   5     3008.02     3113.49    239.04 o 
  -5   8   5     2218.61     2238.25    208.49 o 
  -4   8   5     3030.47     3227.93    229.69 o 
  -3   8   5      162.77       76.35    126.67 o 
  -2   8   5      628.17      686.05    131.74 o 
  -1   8   5     5622.87     5205.73    383.62 o 
   0   8   5     6108.93     5620.32    323.37 o 
   1   8   5     6990.20     6617.43    563.42 o 
   2   8   5      568.24      411.44    224.36 o 
   3   8   5       10.73     -113.21    214.11 o 
   4   8   5        7.51      -98.96    240.13 o 
   5   8   5     2222.24     2209.11    305.45 o 
   6   8   5       35.00      127.16    195.89 o 
   7   8   5     3393.67     3715.75    358.78 o 
   8   8   5      778.18      997.68    250.52 o 
   9   8   5      120.04      248.44    258.83 o 
  10   8   5      118.88     -264.83    317.43 o 
  11   8   5     2384.72     1734.17    492.09 o 
  12   8   5       84.90     -297.73    313.94 o 
  13   8   5      447.67      195.12    348.55 o 
  14   8   5       38.23     -372.38    372.38 o 
  15   8   5      637.81      -75.90    405.50 o 
 -18   9   5      941.13      575.32    634.13 o 
 -17   9   5     1013.43      266.83   1021.38 o 
 -16   9   5       44.68     -365.82    640.16 o 
 -15   9   5       63.00     -402.32    402.32 o 
 -14   9   5      187.58      -36.32    352.24 o 
 -13   9   5      113.12       -6.25    275.97 o 
 -12   9   5        5.69     -256.09    256.09 o 
 -11   9   5     1622.28     1542.93    282.22 o 
 -10   9   5     6227.90     6556.63    569.06 o 
  -9   9   5      109.32     -110.46    168.28 o 
  -8   9   5     1189.52     1050.53    183.98 o 
  -7   9   5      970.14      616.22    187.17 o 
  -6   9   5    17133.99    15782.15    450.48 o 
  -5   9   5     2907.74     2991.73    240.81 o 
  -4   9   5     2492.35     2749.56    230.13 o 
  -3   9   5    12510.70    12240.32    375.18 o 
  -2   9   5     8875.41     8021.80    441.60 o 
  -1   9   5     7661.62     7263.04    298.67 o 
   0   9   5       18.80       63.97    217.91 o 
   1   9   5    36788.24    35247.60   2099.99 o 
   2   9   5    13546.36    12708.60   1698.38 o 
   3   9   5       28.10      -13.91    238.73 o 
   4   9   5      410.36      454.29    302.08 o 
   5   9   5     8060.65     8185.65    485.10 o 
   6   9   5    16507.19    17557.27    834.29 o 
   7   9   5     2166.55     2273.83    285.08 o 
   8   9   5        1.69      236.83    275.99 o 
   9   9   5       51.72      -46.66    260.41 o 
  10   9   5     2432.75     1844.53    341.54 o 
  11   9   5      302.13      221.02    302.64 o 
  12   9   5      145.94     -293.72    293.72 o 
  13   9   5        6.85     -326.18    326.18 o 
  14   9   5      538.18      268.44    363.28 o 
 -17  10   5      161.67     -438.52    664.61 o 
 -16  10   5       36.17     -426.36    807.99 o 
 -15  10   5     1178.91      664.09    683.37 o 
 -14  10   5       15.22     -427.44    427.44 o 
 -13  10   5       77.51     -356.08    356.08 o 
 -12  10   5       21.27     -247.05    247.05 o 
 -11  10   5      226.73      -54.66    253.32 o 
 -10  10   5      371.39      252.53    241.22 o 
  -9  10   5       29.79     -179.98    179.98 o 
  -8  10   5      114.05     -125.95    168.52 o 
  -7  10   5      827.09      842.82    212.31 o 
  -6  10   5     7384.37     7304.55    370.95 o 
  -5  10   5      413.04      220.74    170.79 o 
  -4  10   5     2260.35     2368.38    234.80 o 
  -3  10   5      353.69      338.07    153.55 o 
  -2  10   5      519.38      477.48    150.45 o 
  -1  10   5       62.41       92.78    240.62 o 
   0  10   5     5816.97     5680.40    409.21 o 
   1  10   5     6615.20     6447.19    996.93 o 
   2  10   5     8084.47     7831.75    608.47 o 
   3  10   5      839.86      866.71    289.83 o 
   4  10   5      776.22      597.13    315.47 o 
   5  10   5      151.48      238.46    284.59 o 
   6  10   5     6116.19     6605.42    736.19 o 
   7  10   5      465.45      746.99    293.68 o 
   8  10   5      130.70      116.40    324.24 o 
   9  10   5     2403.27     2027.20    383.29 o 
  10  10   5      563.85      162.08    297.59 o 
  11  10   5       23.25     -295.95    295.95 o 
  12  10   5       54.28     -167.14    323.62 o 
  13  10   5      333.19      -87.04    341.37 o 
 -17  11   5      134.36     -659.59    659.59 o 
 -16  11   5      738.65       81.35    682.37 o 
 -15  11   5      365.25      259.29    425.77 o 
 -14  11   5       18.57     -553.84    609.68 o 
 -13  11   5      219.39     -258.27    491.09 o 
 -12  11   5     2643.65     2560.75    639.49 o 
 -11  11   5     1065.99      977.94    395.31 o 
 -10  11   5     1277.47     1332.92    327.75 o 
  -9  11   5     1733.44     1862.48    458.85 o 
  -8  11   5       44.81       -9.38    183.70 o 
  -7  11   5     2169.22     1988.85    253.60 o 
  -6  11   5     7890.42     7866.60    459.26 o 
  -5  11   5     5921.37     5500.64    333.85 o 
  -4  11   5     1323.24     1169.88    200.00 o 
  -3  11   5      165.78      141.42    165.03 o 
  -2  11   5    11873.55    12099.69    642.22 o 
  -1  11   5     2047.60     2177.21    317.78 o 
   0  11   5        0.79      205.09    278.23 o 
   1  11   5    12802.03    12226.09    849.51 o 
   2  11   5     3985.66     4603.92    431.44 o 
   3  11   5      864.21      983.38    319.46 o 
   4  11   5      125.88      100.90    451.57 o 
   5  11   5    13406.22    13754.15   1147.35 o 
   6  11   5     1147.92     1933.83    674.21 o 
   7  11   5     1209.81     2460.43   1149.22 o 
   8  11   5      672.66      625.70    293.53 o 
   9  11   5     1386.59      925.24    328.29 o 
  10  11   5       43.61     -307.00    307.00 o 
  11  11   5      290.59      138.96    318.83 o 
  12  11   5     1244.13      873.92    459.78 o 
  13  11   5        0.40     -153.30    330.15 o 
 -16  12   5       12.80      236.50    723.57 o 
 -15  12   5      947.80      871.25    745.35 o 
 -14  12   5      651.71      413.41    616.37 o 
 -13  12   5      389.84       35.68    405.87 o 
 -12  12   5       11.78     -280.43    526.94 o 
 -11  12   5     2757.01     2464.87    764.78 o 
 -10  12   5     2939.11     3759.37    437.87 o 
  -9  12   5      802.32      858.89    262.90 o 
  -8  12   5       30.07     -200.75    200.75 o 
  -7  12   5      460.62      221.00    220.45 o 
  -6  12   5     7767.42     7957.53    671.50 o 
  -5  12   5     5465.07     4940.19    336.54 o 
  -4  12   5       36.86      -10.83    176.67 o 
  -3  12   5     1502.61     1329.25    318.79 o 
  -2  12   5     1819.89     1865.46    327.37 o 
  -1  12   5       63.83      153.77    293.38 o 
   0  12   5      570.58      492.18    307.40 o 
   1  12   5     4924.45     4962.02    441.20 o 
   2  12   5     5213.72     6308.69    502.48 o 
   3  12   5      349.35      454.66    336.11 o 
   4  12   5       54.93       74.98    325.13 o 
   5  12   5      441.98      563.53    518.10 o 
   6  12   5     8255.14     9103.62   1498.06 o 
   7  12   5      336.10      329.84    420.75 o 
   8  12   5      172.56       73.56    300.28 o 
   9  12   5     1041.47     1006.68    349.48 o 
  10  12   5      968.56      565.22    333.27 o 
  11  12   5      689.71      359.10    359.69 o 
  12  12   5       53.00     -346.85    346.85 o 
 -15  13   5      500.45      120.28    571.15 o 
 -14  13   5       22.46     -427.99    566.13 o 
 -13  13   5      226.29     -359.43    538.66 o 
 -12  13   5     1663.03     1422.72    815.69 o 
 -11  13   5       61.46     -189.96    587.23 o 
 -10  13   5       67.56     -285.04    479.03 o 
  -9  13   5     2742.37     3111.40    490.02 o 
  -8  13   5      254.93     -149.26    222.38 o 
  -7  13   5     1604.55     1431.89    287.50 o 
  -6  13   5      612.94      376.10    233.56 o 
  -5  13   5      671.19      589.90    226.21 o 
  -4  13   5      244.54      273.11    312.57 o 
  -3  13   5     5527.21     4990.99    452.50 o 
  -2  13   5     1941.61     2382.75    369.44 o 
  -1  13   5      609.52      948.34    335.82 o 
   0  13   5        0.78      -98.22    307.67 o 
   1  13   5        2.17       79.78    313.03 o 
   2  13   5       29.36      311.07    404.94 o 
   3  13   5      705.48     1249.31    519.96 o 
   4  13   5       77.02     -148.14    350.87 o 
   5  13   5     3132.85     3809.41    863.14 o 
   6  13   5     1294.41     2166.81    829.24 o 
   7  13   5      376.32      109.51    458.92 o 
   8  13   5      598.15      179.53    466.01 o 
   9  13   5      731.77      427.65    441.66 o 
  10  13   5      376.90     -110.70    343.64 o 
  11  13   5      329.82      241.20    349.55 o 
 -13  14   5       17.96      308.19    668.63 o 
 -12  14   5      141.96      -31.35    640.49 o 
 -11  14   5      490.06      375.86    526.27 o 
 -10  14   5     2542.88     2930.69   1043.48 o 
  -9  14   5     1919.32     2029.89    416.43 o 
  -8  14   5       40.01      -65.92    375.19 o 
  -7  14   5     1482.57     1657.22    306.28 o 
  -6  14   5     2885.49     2747.34    309.32 o 
  -5  14   5     4729.92     4981.70    486.66 o 
  -4  14   5      662.55      928.49    489.83 o 
  -3  14   5     1227.28     1181.15    372.35 o 
  -2  14   5      452.06      310.24    334.88 o 
  -1  14   5     1769.00     2058.51    405.10 o 
   0  14   5     1371.90     2055.50    411.52 o 
   1  14   5     1842.34     2136.89    413.32 o 
   2  14   5     1546.21     1845.07    412.89 o 
   3  14   5      115.67       98.00    386.78 o 
   4  14   5       64.38       23.81    391.71 o 
   5  14   5     2419.95     3287.88    848.38 o 
   6  14   5     3811.14     3152.80    577.83 o 
   7  14   5      169.03      218.11    461.86 o 
   8  14   5       97.74     -195.74    438.47 o 
   9  14   5       96.09       43.61    436.86 o 
 -12  15   5       40.78     -350.11    594.94 o 
 -11  15   5      138.53     -224.86    785.55 o 
 -10  15   5       42.33     -260.80    370.33 o 
  -9  15   5       44.80     -111.52    337.58 o 
  -8  15   5      110.84      -50.67    346.77 o 
  -7  15   5       23.53      171.51    598.96 o 
  -6  15   5      256.48     -119.29    524.27 o 
  -5  15   5        8.32     -306.92    471.52 o 
  -4  15   5        6.16     -463.63    463.63 o 
  -3  15   5      740.02      273.54    377.12 o 
  -2  15   5      823.98      753.38    379.15 o 
  -1  15   5      583.79      786.52    491.75 o 
   0  15   5        3.10      -24.53    371.69 o 
   1  15   5      312.82      427.73    404.14 o 
   2  15   5      105.27      -31.92    382.99 o 
   3  15   5      225.63       30.01    493.61 o 
   4  15   5       17.00       79.74    418.16 o 
   5  15   5      153.48     -335.22    470.38 o 
   6  15   5      414.97      236.76    503.80 o 
   7  15   5        0.35     -461.45    483.17 o 
   8  15   5       20.16     -470.45    470.45 o 
 -10  16   5      726.77      770.63    618.72 o 
  -9  16   5     1844.32     1730.42    773.82 o 
  -8  16   5      527.68      746.35    709.51 o 
  -7  16   5     1425.41     1742.60    721.57 o 
  -6  16   5      341.81      394.99   1016.36 o 
  -5  16   5     3230.27     3406.79    705.56 o 
  -4  16   5       81.91     -411.39    411.39 o 
  -3  16   5     1594.21     1267.84    451.42 o 
  -2  16   5        1.70     -324.85    356.00 o 
  -1  16   5     1980.86     2326.63    463.75 o 
   0  16   5     1285.48     1522.60    434.56 o 
   1  16   5      996.37      964.24    442.46 o 
   2  16   5      586.42      757.22    497.94 o 
   3  16   5     1147.59     1056.89    532.96 o 
   4  16   5        9.49      -72.57    510.30 o 
   5  16   5     1520.64     1684.47    573.18 o 
   6  16   5     1368.10     1010.52    561.96 o 
  -7  17   5      312.86      621.74    694.10 o 
  -6  17   5      349.51     1004.97    716.20 o 
  -5  17   5        3.86     -383.35   1000.61 o 
  -4  17   5       26.94     -458.28    458.28 o 
  -3  17   5      120.82     -435.27    435.27 o 
  -2  17   5     1337.22     1372.29    498.94 o 
  -1  17   5       71.95     -429.41    445.53 o 
   0  17   5      144.03        5.43    446.21 o 
   1  17   5        7.05     -161.05    435.66 o 
   2  17   5      692.89      -33.29    543.53 o 
   3  17   5       32.04     -110.92    516.86 o 
   4  17   5       12.32      -86.11    549.78 o 
 -21   0   6       89.73     -509.19    727.59 o 
 -20   0   6       62.51     -476.35    680.02 o 
 -19   0   6     2420.61     2040.75    785.21 o 
 -18   0   6       90.45     -370.50    598.29 o 
 -17   0   6     5693.11     6702.44   1046.50 o 
 -16   0   6      659.60      581.54    537.99 o 
 -15   0   6    18964.79    22578.18   1378.81 o 
 -14   0   6       47.52     -250.57    440.17 o 
 -13   0   6     2810.74     2267.87    543.35 o 
 -12   0   6     7016.67     6061.59    389.80 o 
 -11   0   6    10767.04    10226.45    459.23 o 
 -10   0   6      853.43      763.04    178.05 o 
  -9   0   6    12773.62    11617.78    414.29 o 
  -8   0   6    33057.82    30497.32    781.18 o 
  -7   0   6     3708.03     3579.09    260.95 o 
  -6   0   6        5.59      -32.42    148.40 o 
  -5   0   6    12338.62    13175.05    699.79 o 
  -4   0   6     4764.24     4325.11    322.26 o 
  -3   0   6     2456.72     2648.88    190.54 o 
  -2   0   6      128.46      208.73    117.71 o 
  -1   0   6      556.52      627.77    215.73 o 
   0   0   6     7048.88     7941.89    545.36 o 
   1   0   6      857.34      978.16    298.14 o 
   2   0   6       44.60       48.19    190.75 o 
   3   0   6      575.04      632.19    223.84 o 
   4   0   6    24175.74    24780.72    875.65 o 
   5   0   6    17760.65    17145.98    463.74 o 
   6   0   6     1458.95     1513.10    178.81 o 
   7   0   6     3310.75     3161.10    264.59 o 
   8   0   6     2615.94     2727.35    352.14 o 
   9   0   6    29601.08    32016.01    981.42 o 
  10   0   6     1660.47     1886.66    304.58 o 
  11   0   6     1279.26      866.95    655.24 o 
  12   0   6     1612.13     1392.21    724.92 o 
  13   0   6      754.14     1078.66    692.08 o 
  14   0   6        0.36      146.73    709.51 o 
  15   0   6      283.13      412.70    777.18 o 
  16   0   6     3742.33     4321.34   1008.32 o 
 -21   1   6       39.28     -115.36    513.58 o 
 -20   1   6      291.82       66.74    494.44 o 
 -19   1   6      163.38     -440.01    451.24 o 
 -18   1   6        6.49     -392.18    397.95 o 
 -17   1   6      306.30      -83.64    413.56 o 
 -16   1   6      862.57      743.69    405.45 o 
 -15   1   6       40.81     -254.60    341.66 o 
 -14   1   6      209.15       54.62    279.43 o 
 -13   1   6       63.37       12.04    207.44 o 
 -12   1   6     5830.45     5206.15    281.64 o 
 -11   1   6       63.61     -118.72    125.49 o 
 -10   1   6      176.04       31.24    156.49 o 
  -9   1   6     3121.62     2912.77    169.10 o 
  -8   1   6      365.53      217.48     84.65 o 
  -7   1   6     6825.38     6687.53    259.65 o 
  -6   1   6        3.26      -61.91     96.58 o 
  -5   1   6    22399.90    23459.04    660.92 o 
  -4   1   6      392.30      338.55     66.89 o 
  -3   1   6    23791.76    26137.11    923.41 o 
  -2   1   6      511.40      510.22    101.24 o 
  -1   1   6    11163.58    12373.32    402.73 o 
   0   1   6     8311.73     8758.78    395.76 o 
   1   1   6      207.69      256.68    154.39 o 
   2   1   6      241.80      206.55    158.41 o 
   3   1   6      121.90      159.12    140.78 o 
   4   1   6     7328.23     6794.23    283.81 o 
   5   1   6     3781.03     3652.84    210.80 o 
   6   1   6      342.84      410.23    103.36 o 
   7   1   6     1384.18     1558.76    145.82 o 
   8   1   6      228.87      302.17    145.22 o 
   9   1   6      162.76      326.41    158.93 o 
  10   1   6      142.73      223.00    218.77 o 
  11   1   6      587.44      620.37    258.77 o 
  12   1   6     3947.92     3902.57    585.44 o 
  13   1   6      162.47     -127.47    470.98 o 
  14   1   6        1.37      -69.48    503.10 o 
  15   1   6      187.85       30.83    526.33 o 
  16   1   6      521.64      425.42    600.18 o 
 -21   2   6       48.33     -450.63    517.32 o 
 -20   2   6      357.03     -128.18    487.08 o 
 -19   2   6     1294.10     1450.23    495.81 o 
 -18   2   6        2.33     -249.15    412.20 o 
 -17   2   6      224.70     -132.45    402.14 o 
 -16   2   6     1008.38      662.04    414.90 o 
 -15   2   6     7021.45     8279.04    717.88 o 
 -14   2   6       31.44     -216.56    216.56 o 
 -13   2   6       20.63     -213.28    213.28 o 
 -12   2   6     2572.45     2047.33    243.54 o 
 -11   2   6     2224.82     1998.55    176.36 o 
 -10   2   6      643.17      524.53    128.73 o 
  -9   2   6     7187.17     6723.61    242.68 o 
  -8   2   6    45642.73    50039.05   1140.49 o 
  -7   2   6     2266.48     2208.50    203.93 o 
  -6   2   6     1126.24     1169.42    208.20 o 
  -5   2   6     9134.25     9745.22    333.89 o 
  -4   2   6    35621.09    37989.59   1336.63 o 
  -3   2   6     1061.97     1081.69    109.52 o 
  -2   2   6     1090.18     1107.30    115.41 o 
  -1   2   6     2691.18     2729.18    202.69 o 
   0   2   6       67.19       96.69     90.28 o 
   1   2   6       40.69       76.37    144.44 o 
   2   2   6       70.57      107.57    160.25 o 
   3   2   6    10078.59     9395.07    391.95 o 
   4   2   6      897.85     1108.53    175.38 o 
   5   2   6     5978.24     5911.80    239.77 o 
   6   2   6     1314.16     1248.56    114.87 o 
   7   2   6      235.78      239.04    121.60 o 
   8   2   6       57.05       87.19    123.78 o 
   9   2   6    10776.29    11206.50    508.83 o 
  10   2   6      422.55      551.48    251.32 o 
  11   2   6       18.29      -61.09    240.22 o 
  12   2   6      140.12      247.54    291.95 o 
  13   2   6      321.05      195.27    307.33 o 
  14   2   6        4.68     -473.75    473.75 o 
  15   2   6       90.76     -288.77    533.72 o 
  16   2   6     1287.64     1935.71    627.68 o 
 -20   3   6     1656.73     2073.45    583.39 o 
 -19   3   6      453.49      237.32    483.58 o 
 -18   3   6      168.76     -132.25    431.14 o 
 -17   3   6      849.09      849.17    440.79 o 
 -16   3   6      288.58     -162.22    375.30 o 
 -15   3   6       22.43     -297.58    336.39 o 
 -14   3   6       95.56     -214.54    241.56 o 
 -13   3   6       43.92     -181.17    220.83 o 
 -12   3   6    18462.56    19064.43    612.07 o 
 -11   3   6      238.78     -145.38    189.01 o 
 -10   3   6       58.39     -113.98    166.32 o 
  -9   3   6     2421.80     2366.80    170.52 o 
  -8   3   6     1670.14     1339.34    286.00 o 
  -7   3   6    15223.15    15318.68    435.07 o 
  -6   3   6       67.53      -90.20    109.52 o 
  -5   3   6    41112.20    42409.67    746.35 o 
  -4   3   6     4159.52     4483.20    196.67 o 
  -3   3   6    60871.20    62904.03   2234.65 o 
  -2   3   6     2688.44     2749.24    196.79 o 
  -1   3   6    28799.61    30139.75   1637.31 o 
   0   3   6    27818.72    28672.01    546.17 o 
   1   3   6     1922.30     1880.99    149.89 o 
   2   3   6     1112.95     1073.55    197.26 o 
   3   3   6      797.11      816.41    200.84 o 
   4   3   6    38345.41    36027.40    881.24 o 
   5   3   6    13018.63    12978.53    339.51 o 
   6   3   6       38.87       43.88    147.92 o 
   7   3   6     4691.93     4710.52    303.91 o 
   8   3   6       68.74       77.66    180.19 o 
   9   3   6      964.81     1299.33    231.81 o 
  10   3   6       21.26       10.06    240.25 o 
  11   3   6      158.17      138.98    272.98 o 
  12   3   6    10191.47    11050.60    591.49 o 
  13   3   6      808.51      516.85    332.04 o 
  14   3   6        3.15     -198.56    326.97 o 
  15   3   6      151.74     -120.18    503.20 o 
  16   3   6     1548.63     1280.45    661.49 o 
 -20   4   6      947.29     1769.43    571.59 o 
 -19   4   6      172.33      379.38    492.58 o 
 -18   4   6       58.13     -233.16    443.52 o 
 -17   4   6     4865.56     4761.09    570.84 o 
 -16   4   6      432.40      681.34    389.82 o 
 -15   4   6        8.08     -219.47    260.14 o 
 -14   4   6       89.86      -53.39    245.30 o 
 -13   4   6     5650.92     6022.64    446.95 o 
 -12   4   6       35.18     -110.25    195.28 o 
 -11   4   6        2.43     -191.33    191.33 o 
 -10   4   6      263.62      160.17    138.63 o 
  -9   4   6     2730.22     2735.08    194.05 o 
  -8   4   6    10552.07     9825.64    549.82 o 
  -7   4   6     2201.77     1962.81    173.78 o 
  -6   4   6     1723.63     1941.05    210.95 o 
  -5   4   6      243.24      194.95    111.81 o 
  -4   4   6   108443.02   107950.31   5952.07 o 
  -3   4   6     7142.15     7731.02    277.64 o 
  -2   4   6     6741.21     6914.53    248.90 o 
  -1   4   6     7301.70     7466.27    350.16 o 
   0   4   6    92766.31    95443.66   3650.49 o 
   1   4   6      639.66      608.84     97.06 o 
   2   4   6      116.14       95.64    177.42 o 
   3   4   6    28444.49    28197.31    742.92 o 
   4   4   6    26022.73    25455.64    714.10 o 
   5   4   6     2043.18     2079.89    205.22 o 
   6   4   6      210.72      147.10    171.79 o 
   7   4   6    21440.63    22036.28    575.15 o 
   8   4   6     5862.89     6193.85    363.40 o 
   9   4   6      150.60      422.47    220.21 o 
  10   4   6       21.76      -35.74    247.15 o 
  11   4   6     3925.84     3984.87    429.34 o 
  12   4   6     1061.97      809.28    320.74 o 
  13   4   6      151.80       46.00    305.84 o 
  14   4   6       47.83     -244.34    334.06 o 
  15   4   6      164.82     -122.96    372.68 o 
  16   4   6       29.29      -52.38    603.82 o 
 -20   5   6     1319.97     1579.81    848.19 o 
 -19   5   6      178.57      -88.43    476.27 o 
 -18   5   6      452.13      294.55    470.99 o 
 -17   5   6       82.40     -296.87    376.15 o 
 -16   5   6     1767.83     1611.49    735.30 o 
 -15   5   6      519.60      200.04    277.17 o 
 -14   5   6      650.29      431.63    280.89 o 
 -13   5   6     5298.45     5715.57    421.08 o 
 -12   5   6      664.21      642.66    240.62 o 
 -11   5   6     1854.04     1975.15    259.50 o 
 -10   5   6      168.11      179.16    151.22 o 
  -9   5   6     6274.40     6302.29    269.01 o 
  -8   5   6        9.29       48.61    118.12 o 
  -7   5   6     4587.50     4346.81    247.96 o 
  -6   5   6      288.86      151.13    116.72 o 
  -5   5   6     2673.04     3454.66    251.81 o 
  -4   5   6    10923.78    10385.24    317.73 o 
  -3   5   6    14829.50    15120.04    716.56 o 
  -2   5   6      904.02      952.93    134.70 o 
  -1   5   6     2432.39     2457.59    189.65 o 
   0   5   6      602.38      909.78    112.09 o 
   1   5   6      519.33      693.02    199.96 o 
   2   5   6      554.97      571.12    213.38 o 
   3   5   6     5392.40     5492.77    362.51 o 
   4   5   6    24737.67    24235.37    869.24 o 
   5   5   6     6649.97     6596.16    318.13 o 
   6   5   6     1047.65     1016.73    203.57 o 
   7   5   6     1683.58     1897.90    231.84 o 
   8   5   6     5272.82     5250.52    356.97 o 
   9   5   6       26.69      236.82    213.36 o 
  10   5   6      699.33      601.97    269.67 o 
  11   5   6     1022.95     1422.55    325.57 o 
  12   5   6      345.49      462.92    310.54 o 
  13   5   6      626.37      465.48    350.29 o 
  14   5   6       73.22     -202.34    352.79 o 
  15   5   6      387.64      207.24    392.30 o 
 -20   6   6      227.48     -789.23    789.23 o 
 -19   6   6      229.48     -476.35    654.57 o 
 -18   6   6       39.44     -564.50    615.37 o 
 -17   6   6     6995.71     7842.55    753.16 o 
 -16   6   6      347.58      -21.03    304.93 o 
 -15   6   6        6.53     -171.16    287.14 o 
 -14   6   6      840.14      906.47    292.43 o 
 -13   6   6     6594.44     6937.37    441.15 o 
 -12   6   6       85.59      183.54    219.04 o 
 -11   6   6     3529.29     3650.89    314.19 o 
 -10   6   6     3771.66     3893.50    287.50 o 
  -9   6   6      321.92      355.09    150.56 o 
  -8   6   6     1803.29     1765.69    196.14 o 
  -7   6   6    26892.03    26944.56    729.22 o 
  -6   6   6      328.34      294.42    148.96 o 
  -5   6   6       92.55       62.58    134.27 o 
  -4   6   6    39910.47    40318.89    899.45 o 
  -3   6   6     8082.54     8307.53    317.43 o 
  -2   6   6      198.55      267.28    120.83 o 
  -1   6   6       31.32      146.68    103.89 o 
   0   6   6   133956.38   132335.64   4188.57 o 
   1   6   6     4728.08     4791.10    358.49 o 
   2   6   6       39.58       76.98    200.15 o 
   3   6   6    11403.15    10908.81    484.48 o 
   4   6   6    33123.67    31205.53   1034.87 o 
   5   6   6     3193.11     3222.00    281.56 o 
   6   6   6        7.43       22.45    187.19 o 
   7   6   6    29823.45    30524.50    728.35 o 
   8   6   6      997.37     1295.71    241.56 o 
   9   6   6       30.30        7.20    225.97 o 
  10   6   6      525.67      664.05    303.56 o 
  11   6   6     7785.87     7721.84    540.93 o 
  12   6   6      290.70      -11.01    302.74 o 
  13   6   6      916.02      559.54    366.99 o 
  14   6   6      364.02       45.67    375.51 o 
  15   6   6      524.95      -44.83    377.22 o 
 -19   7   6        5.45     -705.49    705.49 o 
 -18   7   6      220.35     -707.49    707.49 o 
 -17   7   6        4.52     -441.52    556.08 o 
 -16   7   6     2108.75     1893.72    500.18 o 
 -15   7   6      436.93      351.36    302.67 o 
 -14   7   6      411.14      269.58    281.03 o 
 -13   7   6     6625.52     7501.48    468.49 o 
 -12   7   6     5775.62     5874.69    440.72 o 
 -11   7   6      406.72      274.38    214.74 o 
 -10   7   6      406.25      352.64    191.84 o 
  -9   7   6    20593.53    21431.48    564.42 o 
  -8   7   6     5983.15     6132.50    280.31 o 
  -7   7   6      596.90      637.56    151.95 o 
  -6   7   6      813.01      799.08    168.81 o 
  -5   7   6     9471.83     8859.73    330.14 o 
  -4   7   6    10017.27    10219.32    385.61 o 
  -3   7   6      772.61      652.46    143.31 o 
  -2   7   6      482.64      670.81    132.67 o 
  -1   7   6     4338.83     4809.75    260.22 o 
   0   7   6    13797.79    13044.22    556.91 o 
   1   7   6      499.86      696.04    224.37 o 
   2   7   6      736.74      745.92    244.33 o 
   3   7   6     2055.87     2068.77    294.45 o 
   4   7   6     2928.97     3142.03    336.54 o 
   5   7   6        8.88      157.19    255.91 o 
   6   7   6      713.22      935.65    224.76 o 
   7   7   6      300.17      387.72    222.70 o 
   8   7   6    16648.48    17797.18    626.34 o 
   9   7   6      634.22      802.42    271.73 o 
  10   7   6     1202.63     1022.33    313.82 o 
  11   7   6      609.03      816.19    329.87 o 
  12   7   6     3850.87     3725.40    445.31 o 
  13   7   6      164.97     -133.35    331.02 o 
  14   7   6        1.60     -382.38    382.38 o 
 -19   8   6      657.92     -153.42    814.69 o 
 -18   8   6       10.38     -702.80    702.80 o 
 -17   8   6     2083.21     1854.05   1012.34 o 
 -16   8   6     3391.69     3678.90    612.86 o 
 -15   8   6     1579.40     1479.13    352.76 o 
 -14   8   6       22.66     -276.67    276.67 o 
 -13   8   6     3117.78     3902.11    459.80 o 
 -12   8   6      990.93      930.24    278.87 o 
 -11   8   6     9817.25    10722.96    602.65 o 
 -10   8   6      614.92      619.43    223.02 o 
  -9   8   6      273.91      -35.42    168.89 o 
  -8   8   6     1253.66     1285.75    187.63 o 
  -7   8   6    16261.78    15569.96    651.12 o 
  -6   8   6     1303.09     1156.72    186.33 o 
  -5   8   6       10.11      -36.09    146.34 o 
  -4   8   6     1361.70     1515.19    180.76 o 
  -3   8   6       72.83       51.43    129.34 o 
  -2   8   6     1707.25     1853.17    198.82 o 
  -1   8   6     4246.81     4225.70    228.80 o 
   0   8   6    24760.65    25392.15   1522.63 o 
   1   8   6    10493.49    10463.68    527.59 o 
   2   8   6      788.08      683.78    264.67 o 
   3   8   6       40.49       38.72    239.41 o 
   4   8   6     4385.65     4410.32    395.73 o 
   5   8   6     2843.22     3091.22    368.87 o 
   6   8   6       50.97      215.26    218.79 o 
   7   8   6     5201.57     5705.73    385.61 o 
   8   8   6     4174.27     4766.93    373.62 o 
   9   8   6      166.21      398.01    255.94 o 
  10   8   6      750.55      856.04    367.34 o 
  11   8   6     2357.67     1934.40    390.88 o 
  12   8   6     1058.94     1173.51    395.18 o 
  13   8   6      867.66      619.96    400.29 o 
  14   8   6      306.61     -243.90    436.64 o 
 -18   9   6        0.03     -719.55    719.55 o 
 -17   9   6      366.59      158.27    481.56 o 
 -16   9   6      736.36      282.82    507.51 o 
 -15   9   6      195.86      105.58    365.33 o 
 -14   9   6       15.45     -242.11    293.31 o 
 -13   9   6      545.60      399.72    288.54 o 
 -12   9   6     6849.21     8121.06    487.98 o 
 -11   9   6      144.05       95.21    242.21 o 
 -10   9   6     1837.49     1900.30    258.27 o 
  -9   9   6     2658.94     2585.21    255.81 o 
  -8   9   6     4661.99     4286.24    362.42 o 
  -7   9   6      869.04      634.02    198.82 o 
  -6   9   6      868.33      656.27    191.95 o 
  -5   9   6    19505.75    19093.85    617.22 o 
  -4   9   6      902.91      912.88    180.53 o 
  -3   9   6      746.48      648.85    159.37 o 
  -2   9   6     2744.78     2996.27    278.80 o 
  -1   9   6     8900.40     8444.49    714.85 o 
   0   9   6     2849.95     2928.29    371.37 o 
   1   9   6     3309.66     3372.13    347.64 o 
   2   9   6     5150.00     5459.17    520.12 o 
   3   9   6      406.10      631.97    287.96 o 
   4   9   6      197.28      169.49    310.15 o 
   5   9   6     4330.22     4675.58    504.96 o 
   6   9   6      149.59      -11.09    289.67 o 
   7   9   6      400.26      748.26    256.38 o 
   8   9   6     4773.58     5348.84    466.13 o 
   9   9   6      577.69      729.38    358.51 o 
  10   9   6       30.53       89.67    304.35 o 
  11   9   6       77.46      -85.37    310.72 o 
  12   9   6     4162.72     3735.76    455.04 o 
  13   9   6       30.53     -342.12    344.08 o 
 -17  10   6       18.41      -22.11    606.33 o 
 -16  10   6     2438.21     2224.26    678.69 o 
 -15  10   6     1645.43     1301.56    881.69 o 
 -14  10   6      700.86      583.04    496.78 o 
 -13  10   6      272.96      184.80    302.56 o 
 -12  10   6     3419.21     3734.56    495.03 o 
 -11  10   6     5574.05     6256.36    578.41 o 
 -10  10   6     1208.41      873.70    247.74 o 
  -9  10   6       80.08     -155.02    202.26 o 
  -8  10   6      582.67      304.82    187.57 o 
  -7  10   6      886.72      390.98    203.16 o 
  -6  10   6       25.32      -24.68    180.99 o 
  -5  10   6      475.03      249.16    182.86 o 
  -4  10   6     1255.14     1132.86    188.25 o 
  -3  10   6     2648.06     2892.91    254.20 o 
  -2  10   6      231.41      327.96    259.66 o 
  -1  10   6      165.59      214.41    249.32 o 
   0  10   6     3570.55     3546.04    522.58 o 
   1  10   6     7150.34     6503.44    799.68 o 
   2  10   6      389.67      418.52    307.98 o 
   3  10   6     1082.56      781.44    329.31 o 
   4  10   6        1.10       64.99    388.00 o 
   5  10   6     2475.02     2596.15    789.26 o 
   6  10   6      880.22      814.58    384.97 o 
   7  10   6       55.78        4.61    342.34 o 
   8  10   6     4132.11     4743.80    779.91 o 
   9  10   6      269.33      392.77    295.38 o 
  10  10   6        2.38     -341.47    341.47 o 
  11  10   6      645.67      266.45    349.37 o 
  12  10   6     1694.53     1437.01    400.24 o 
  13  10   6      124.56     -366.26    373.98 o 
 -17  11   6      496.60     -222.57    753.39 o 
 -16  11   6      146.35        1.49    454.91 o 
 -15  11   6       28.86     -167.76    907.48 o 
 -14  11   6       20.42     -339.22    413.38 o 
 -13  11   6     4073.76     4375.39    995.58 o 
 -12  11   6     3275.50     4085.44    649.37 o 
 -11  11   6     1317.01     1549.26    341.03 o 
 -10  11   6       48.50     -188.78    235.02 o 
  -9  11   6      677.83      433.90    270.29 o 
  -8  11   6       27.45       53.98    216.56 o 
  -7  11   6     2573.76     2568.96    268.64 o 
  -6  11   6      566.77      324.18    211.26 o 
  -5  11   6     3592.27     3419.46    293.78 o 
  -4  11   6     7925.20     7822.19    397.71 o 
  -3  11   6     2234.68     2392.64    333.80 o 
  -2  11   6       16.20      113.24    278.27 o 
  -1  11   6     3783.99     3669.64    517.60 o 
   0  11   6     2739.13     3325.61    414.41 o 
   1  11   6     2273.74     2875.87    379.23 o 
   2  11   6      885.42      809.10    377.68 o 
   3  11   6      349.19      342.32    359.72 o 
   4  11   6      293.90      164.72    444.98 o 
   5  11   6     2077.66     2888.22    900.90 o 
   6  11   6     1214.51     1587.86    753.73 o 
   7  11   6      290.53      791.14    687.69 o 
   8  11   6       34.41      405.84    628.46 o 
   9  11   6       12.12     -251.47    313.99 o 
  10  11   6      792.33      506.28    346.73 o 
  11  11   6      650.66      371.79    354.28 o 
  12  11   6      859.24      505.80    380.31 o 
 -16  12   6        2.80     -449.95    449.95 o 
 -15  12   6      425.59       -0.04    448.39 o 
 -14  12   6      320.59        1.03    691.08 o 
 -13  12   6      230.46       25.23    401.90 o 
 -12  12   6      763.70      720.78    390.26 o 
 -11  12   6     1183.95      942.19    456.16 o 
 -10  12   6     2183.22     2767.81    337.27 o 
  -9  12   6       20.21      -53.92    241.10 o 
  -8  12   6     2079.28     2312.36    379.65 o 
  -7  12   6       54.86      -90.72    217.44 o 
  -6  12   6       26.93     -211.70    211.70 o 
  -5  12   6     1803.24     2004.72    246.92 o 
  -4  12   6     1831.32     2102.19    346.94 o 
  -3  12   6     3448.62     3366.35    386.74 o 
  -2  12   6        1.38      161.62    305.17 o 
  -1  12   6      833.10     1145.21    432.42 o 
   0  12   6     1370.66     1463.93    358.78 o 
   1  12   6     1439.40     1257.32    354.26 o 
   2  12   6     2627.05     3103.71    415.25 o 
   3  12   6      126.68      130.42    332.29 o 
   4  12   6      450.02      690.17    653.48 o 
   5  12   6      194.96       75.40    598.11 o 
   6  12   6     1020.11     1245.05    497.01 o 
   7  12   6       14.56     -434.38    712.18 o 
   8  12   6        1.69     -331.16    425.60 o 
   9  12   6      307.75     -300.59    435.07 o 
  10  12   6      258.57       85.68    466.84 o 
  11  12   6      580.92      215.05    378.05 o 
 -15  13   6      189.85     -163.96    676.34 o 
 -14  13   6       57.30     -189.21    495.45 o 
 -13  13   6      287.91      -63.76    611.02 o 
 -12  13   6     1407.48     1112.55    959.07 o 
 -11  13   6     1444.28     1491.99    734.63 o 
 -10  13   6      437.75      227.79    283.75 o 
  -9  13   6      990.84      868.03    298.93 o 
  -8  13   6       24.50     -232.42    367.80 o 
  -7  13   6     1370.47     1301.89    393.66 o 
  -6  13   6      122.06     -137.59    227.83 o 
  -5  13   6        1.28     -276.69    394.32 o 
  -4  13   6     5251.40     5008.50    514.23 o 
  -3  13   6      973.39      933.91    345.71 o 
  -2  13   6     4264.66     4640.63    461.31 o 
  -1  13   6     1194.31     1243.83    363.87 o 
   0  13   6     3790.93     3943.80    452.75 o 
   1  13   6      175.30      289.88    354.95 o 
   2  13   6     1931.04     2158.09    536.30 o 
   3  13   6      140.95      224.82    548.37 o 
   4  13   6       72.54      140.28    508.86 o 
   5  13   6      152.69      180.58    526.10 o 
   6  13   6      158.24      348.80    796.46 o 
   7  13   6       39.60      372.16    531.62 o 
   8  13   6        0.47     -431.28    431.28 o 
   9  13   6      679.98      415.99    482.41 o 
  10  13   6      287.19      -48.40    459.80 o 
 -13  14   6      650.64      266.51    821.39 o 
 -12  14   6        6.10     -175.84    516.88 o 
 -11  14   6       16.12      -98.45    598.62 o 
 -10  14   6      140.87       10.09    482.05 o 
  -9  14   6      306.36      125.04    347.03 o 
  -8  14   6     2393.84     2972.82    696.27 o 
  -7  14   6       75.83     -260.26    771.47 o 
  -6  14   6      131.91      -37.99    331.90 o 
  -5  14   6      438.09      455.91    388.54 o 
  -4  14   6     1836.18     1687.01    404.42 o 
  -3  14   6      325.86       33.17    406.08 o 
  -2  14   6       90.34       56.08    358.54 o 
  -1  14   6     1528.57     1870.56    410.75 o 
   0  14   6      331.05      492.61    373.19 o 
   1  14   6       33.25      173.23    380.22 o 
   2  14   6      395.03      298.39    378.96 o 
   3  14   6      642.13      651.80    487.46 o 
   4  14   6     1085.30     1365.29    621.21 o 
   5  14   6      254.23      609.81    786.60 o 
   6  14   6      249.20      862.42    676.71 o 
   7  14   6      129.18      337.34    499.99 o 
   8  14   6      907.10      713.49    520.13 o 
   9  14   6        7.20      113.94    450.41 o 
 -12  15   6     1056.02      619.69    793.25 o 
 -11  15   6      430.88      198.08    626.76 o 
 -10  15   6      391.52      176.66    480.04 o 
  -9  15   6        1.42     -206.67    482.38 o 
  -8  15   6     1282.45     1605.26    683.37 o 
  -7  15   6      958.18      355.27   1180.83 o 
  -6  15   6       53.32     -318.58    665.62 o 
  -5  15   6      463.45       83.15    404.38 o 
  -4  15   6      117.08     -163.35    371.69 o 
  -3  15   6     1658.65     1464.48    429.88 o 
  -2  15   6     2759.39     2539.36    466.32 o 
  -1  15   6     2943.42     3806.25    591.20 o 
   0  15   6     1100.03     1172.70    425.79 o 
   1  15   6      825.19      790.40    419.42 o 
   2  15   6     2865.32     3193.37    582.45 o 
   3  15   6      762.76      882.53    682.39 o 
   4  15   6     1418.41     2216.66    717.34 o 
   5  15   6      150.50      282.44    723.02 o 
   6  15   6      204.32     -378.06    495.68 o 
   7  15   6      295.62     -102.92    519.60 o 
 -10  16   6      497.96      733.63    714.86 o 
  -9  16   6      754.41     1411.64    754.39 o 
  -8  16   6      931.86     1455.86    718.88 o 
  -7  16   6      678.55     1958.34    755.06 o 
  -6  16   6      290.83      720.90    657.25 o 
  -5  16   6      249.95      189.99    654.23 o 
  -4  16   6     2340.56     1896.47    462.04 o 
  -3  16   6     1389.01     1042.96    514.53 o 
  -2  16   6       77.67     -407.88    407.88 o 
  -1  16   6      829.89      701.30    458.63 o 
   0  16   6      758.04     1054.93    459.21 o 
   1  16   6      360.00      373.07    431.45 o 
   2  16   6       18.90       45.43    438.21 o 
   3  16   6     1896.37     2527.51    765.66 o 
   4  16   6      286.43      473.65    798.73 o 
   5  16   6       10.87     -401.62    519.02 o 
  -7  17   6     1151.62     1754.67    749.71 o 
  -6  17   6      344.86     1427.72    769.80 o 
  -5  17   6      906.38      490.38   1253.53 o 
  -4  17   6      402.87      242.40   1161.74 o 
  -3  17   6     2547.10     3353.31    551.09 o 
  -2  17   6        9.18     -173.48    448.06 o 
  -1  17   6     3500.27     4006.68    561.16 o 
   0  17   6      135.24     -197.52    451.94 o 
   1  17   6     1131.70     1703.11    512.25 o 
   2  17   6      392.47      433.32    488.23 o 
 -21   1   7      229.40       22.12    503.78 o 
 -20   1   7      100.35     -202.53    495.24 o 
 -19   1   7      565.09      476.31    501.15 o 
 -18   1   7     1361.78     1901.79    500.10 o 
 -17   1   7       49.09     -348.36    399.73 o 
 -16   1   7       55.16     -335.05    363.78 o 
 -15   1   7    19739.10    21535.05    955.96 o 
 -14   1   7     1657.96     1022.51    268.59 o 
 -13   1   7      615.07      176.20    311.72 o 
 -12   1   7        0.68     -210.19    210.19 o 
 -11   1   7    24457.55    24732.01    644.12 o 
 -10   1   7     1141.61     1014.99    143.41 o 
  -9   1   7      372.39      128.46     96.43 o 
  -8   1   7      460.66      282.53    102.57 o 
  -7   1   7       14.98      -46.16    112.26 o 
  -6   1   7    19647.25    22098.74    821.10 o 
  -5   1   7     3805.62     3839.42    138.70 o 
  -4   1   7      284.53      342.39     82.91 o 
  -3   1   7     7010.66     7831.42    228.13 o 
  -2   1   7    38024.02    40029.91    783.95 o 
  -1   1   7      786.84      812.26    130.30 o 
   0   1   7      276.60      301.17    184.97 o 
   1   1   7       77.91      172.68    172.72 o 
   2   1   7   146759.83   146188.05   2739.20 o 
   3   1   7    15538.41    14632.60    429.13 o 
   4   1   7      576.67      548.41    181.12 o 
   5   1   7     6552.89     6186.27    303.57 o 
   6   1   7    22720.93    22838.96    561.89 o 
   7   1   7      652.16      761.37    184.31 o 
   8   1   7      643.01      581.79    159.40 o 
   9   1   7    24107.87    25474.13    762.33 o 
  10   1   7      529.13      652.64    256.46 o 
  11   1   7     1512.91     1508.04    498.60 o 
  12   1   7      246.99      -55.96    432.39 o 
  13   1   7     5312.90     6314.93    740.51 o 
  14   1   7      438.09      173.63    538.88 o 
  15   1   7      118.79       33.54    571.20 o 
 -21   2   7      316.43      921.47    869.96 o 
 -20   2   7       58.06     -130.84    490.30 o 
 -19   2   7      107.23      -11.87    434.22 o 
 -18   2   7     4453.39     5125.34    710.51 o 
 -17   2   7       33.08     -169.83    411.21 o 
 -16   2   7        1.33     -350.68    363.33 o 
 -15   2   7      185.75       81.61    331.58 o 
 -14   2   7        4.45     -278.24    321.47 o 
 -13   2   7       91.52      -28.13    260.89 o 
 -12   2   7      446.61      304.57    206.21 o 
 -11   2   7      804.49      520.91    197.23 o 
 -10   2   7    24599.82    25758.53    650.20 o 
  -9   2   7     1701.82     1661.08    197.02 o 
  -8   2   7      198.05       71.17    138.73 o 
  -7   2   7     3261.69     2180.96    561.19 o 
  -6   2   7     6546.72     6459.21    262.25 o 
  -5   2   7     3264.51     2964.55    196.03 o 
  -4   2   7      644.98      578.10     91.13 o 
  -3   2   7    42700.48    43749.91   2379.10 o 
  -2   2   7    17625.24    21226.39    877.74 o 
  -1   2   7    41564.86    40351.19   1373.85 o 
   0   2   7     1024.15      916.48    123.96 o 
   1   2   7    22770.83    21211.66    601.35 o 
   2   2   7     3017.34     2569.92    265.16 o 
   3   2   7    12737.33    12453.20    475.64 o 
   4   2   7      671.26      622.10    189.98 o 
   5   2   7       68.63       60.85    167.94 o 
   6   2   7    16511.74    16019.31    582.50 o 
   7   2   7       73.19       65.54    170.86 o 
   8   2   7       12.71       89.67    207.59 o 
   9   2   7      382.33      686.64    250.63 o 
  10   2   7        1.80      130.37    248.36 o 
  11   2   7        1.76      367.33    276.95 o 
  12   2   7       12.28     -222.26    443.60 o 
  13   2   7        0.63      -75.99    480.19 o 
  14   2   7     3850.51     4648.15    724.40 o 
  15   2   7       88.70     -498.11    574.33 o 
 -20   3   7        0.98     -208.34    471.81 o 
 -19   3   7        6.09     -229.70    459.84 o 
 -18   3   7        1.07     -109.53    411.59 o 
 -17   3   7      793.08      679.13    440.37 o 
 -16   3   7       31.22     -339.85    369.57 o 
 -15   3   7     1301.18     1130.52    402.36 o 
 -14   3   7     4649.87     4563.89    523.46 o 
 -13   3   7     4040.19     3698.78    337.34 o 
 -12   3   7      618.33      436.62    195.65 o 
 -11   3   7     2047.23     2116.00    274.51 o 
 -10   3   7     7392.16     7247.07    369.21 o 
  -9   3   7    13594.73    14159.03    584.65 o 
  -8   3   7      136.87      140.31    146.83 o 
  -7   3   7       38.20       24.85    132.40 o 
  -6   3   7    12731.39    13581.28    383.55 o 
  -5   3   7     6652.66     6488.28    338.85 o 
  -4   3   7     1411.62     1302.55    171.02 o 
  -3   3   7      114.74      183.04    111.19 o 
  -2   3   7    38948.55    41265.00   1830.05 o 
  -1   3   7     2290.74     2439.09    195.63 o 
   0   3   7     3649.51     3650.14    207.65 o 
   1   3   7      144.16       84.56    101.04 o 
   2   3   7    20580.74    20733.31    611.81 o 
   3   3   7     7409.25     7042.89    395.39 o 
   4   3   7      986.50      855.55    228.47 o 
   5   3   7      643.85      629.26    235.55 o 
   6   3   7        2.13       55.20    229.82 o 
   7   3   7     1848.43     2018.00    232.85 o 
   8   3   7        9.96      -20.43    187.66 o 
   9   3   7      807.45     1285.96    270.64 o 
  10   3   7     7364.70     7564.30    504.47 o 
  11   3   7      273.96      353.48    292.21 o 
  12   3   7        2.11      -11.40    298.64 o 
  13   3   7      573.66      462.91    550.72 o 
  14   3   7     1782.80     2336.32    647.44 o 
  15   3   7      297.59      176.53    542.36 o 
 -20   4   7       70.91      -13.23    509.36 o 
 -19   4   7      356.71      372.97    475.59 o 
 -18   4   7     3599.10     3934.69    570.93 o 
 -17   4   7      203.96      140.58    414.28 o 
 -16   4   7       87.18     -194.02    263.09 o 
 -15   4   7       67.57     -200.49    353.82 o 
 -14   4   7     1643.18     1799.82    399.49 o 
 -13   4   7      997.75      903.50    266.67 o 
 -12   4   7       16.54     -132.02    209.74 o 
 -11   4   7     7156.32     7504.54    416.07 o 
 -10   4   7    32005.60    35705.06    836.14 o 
  -9   4   7     3804.67     3027.62    299.78 o 
  -8   4   7       93.81       28.13    157.11 o 
  -7   4   7      123.42       91.65    143.32 o 
  -6   4   7     5621.80     6088.58    289.82 o 
  -5   4   7     2449.50     2865.54    218.07 o 
  -4   4   7       22.40       -0.07    112.32 o 
  -3   4   7    47229.88    49533.18   1638.68 o 
  -2   4   7     7941.79     8546.40    355.63 o 
  -1   4   7    12857.22    12710.12    532.63 o 
   0   4   7      217.98      184.16    113.03 o 
   1   4   7    27773.09    27830.23    564.63 o 
   2   4   7      549.01      510.27    100.81 o 
   3   4   7      798.35      755.49    221.18 o 
   4   4   7       21.81      -23.25    208.56 o 
   5   4   7        3.46      -56.48    219.30 o 
   6   4   7     5542.86     5745.82    428.84 o 
   7   4   7     6218.56     6482.37    373.09 o 
   8   4   7        3.15      130.95    205.51 o 
   9   4   7     1240.08     1344.36    284.55 o 
  10   4   7       93.51      138.51    264.50 o 
  11   4   7       10.40      -87.64    286.09 o 
  12   4   7      135.74      221.18    311.25 o 
  13   4   7       55.59     -334.48    334.48 o 
  14   4   7     4067.15     4331.11    733.83 o 
  15   4   7      634.42      257.38    597.86 o 
 -20   5   7       27.61       58.62    500.96 o 
 -19   5   7       52.11     -130.80    464.13 o 
 -18   5   7      187.26      162.32    789.57 o 
 -17   5   7     1900.02     1687.92    473.90 o 
 -16   5   7       24.94     -366.22    377.84 o 
 -15   5   7     1005.24     1275.96    401.97 o 
 -14   5   7     4572.91     4523.34    414.70 o 
 -13   5   7    13262.59    14305.03    570.06 o 
 -12   5   7     1529.35     1508.70    265.87 o 
 -11   5   7      239.07      181.26    217.96 o 
 -10   5   7    33225.05    36371.56    856.83 o 
  -9   5   7    18589.30    19586.38    573.18 o 
  -8   5   7     2831.32     2920.95    273.09 o 
  -7   5   7      544.97      473.24    158.10 o 
  -6   5   7    37285.07    35346.82   1480.71 o 
  -5   5   7     1209.41     1571.93    210.18 o 
  -4   5   7        9.63       27.96    129.26 o 
  -3   5   7     2399.21     2516.11    195.19 o 
  -2   5   7    15695.30    15451.76    717.34 o 
  -1   5   7     1069.96      990.34    144.89 o 
   0   5   7      553.10      614.35    121.49 o 
   1   5   7     6439.50     6273.57    354.15 o 
   2   5   7      111.21      202.31    246.07 o 
   3   5   7     3521.54     3254.74    318.53 o 
   4   5   7       51.21       74.63    231.45 o 
   5   5   7       21.55       99.77    236.46 o 
   6   5   7     3217.38     3657.30    379.38 o 
   7   5   7     9206.90     9603.40    420.80 o 
   8   5   7       33.46      137.50    206.55 o 
   9   5   7      944.35     1231.32    269.85 o 
  10   5   7     2977.49     3623.78    424.64 o 
  11   5   7     6252.38     6284.36    520.88 o 
  12   5   7      522.26      335.33    325.87 o 
  13   5   7        5.01     -295.56    326.07 o 
  14   5   7      994.85      914.22    414.61 o 
  15   5   7      978.89      947.29    559.43 o 
 -20   6   7       26.02     -217.07    732.96 o 
 -19   6   7      291.36      -46.22    516.88 o 
 -18   6   7       12.00     -255.52    485.40 o 
 -17   6   7       30.16     -212.62    403.10 o 
 -16   6   7      264.99      194.44    377.56 o 
 -15   6   7      166.21     -105.11    366.73 o 
 -14   6   7     1311.53     1253.99    302.75 o 
 -13   6   7     1869.67     2271.96    336.64 o 
 -12   6   7      689.38      615.08    281.22 o 
 -11   6   7     2186.87     2106.19    261.13 o 
 -10   6   7     9110.67     9673.69    412.29 o 
  -9   6   7     2718.32     2787.38    306.65 o 
  -8   6   7       51.84     -141.08    141.08 o 
  -7   6   7     3692.55     4029.58    231.02 o 
  -6   6   7      177.02      314.19    153.89 o 
  -5   6   7      746.16      819.05    158.88 o 
  -4   6   7        5.95       78.80    140.72 o 
  -3   6   7        7.02      132.88    137.69 o 
  -2   6   7    27891.89    27985.84   1085.97 o 
  -1   6   7     3056.05     3357.80    312.86 o 
   0   6   7     1136.91     1417.52    157.64 o 
   1   6   7     1246.19     1567.34    256.93 o 
   2   6   7    14400.76    13761.51    696.61 o 
   3   6   7     9786.00     9971.56    502.57 o 
   4   6   7      908.99      999.11    343.20 o 
   5   6   7      665.81      627.42    272.98 o 
   6   6   7      986.20     1138.42    318.09 o 
   7   6   7     5267.23     5649.79    384.41 o 
   8   6   7      313.59      496.90    234.12 o 
   9   6   7     1858.03     1885.60    293.63 o 
  10   6   7      947.12     1015.18    319.25 o 
  11   6   7        6.14      125.09    311.38 o 
  12   6   7      696.39      723.05    350.59 o 
  13   6   7        5.27     -181.93    348.87 o 
  14   6   7      592.44      249.21    400.18 o 
 -19   7   7      610.93     -216.40    755.73 o 
 -18   7   7        2.96     -213.91    439.10 o 
 -17   7   7     2262.34     2673.04    730.27 o 
 -16   7   7      525.48      610.01    445.87 o 
 -15   7   7       19.34     -140.95    293.06 o 
 -14   7   7       46.87       11.38    249.09 o 
 -13   7   7     7667.28     8463.00    484.91 o 
 -12   7   7      219.31      243.98    229.40 o 
 -11   7   7      915.13      804.64    237.49 o 
 -10   7   7    17166.79    18324.12    542.05 o 
  -9   7   7     1585.41     1550.01    233.19 o 
  -8   7   7     3912.46     4143.45    299.32 o 
  -7   7   7     3518.44     3982.14    256.66 o 
  -6   7   7    45107.51    45119.98    872.02 o 
  -5   7   7     3731.93     4165.06    276.81 o 
  -4   7   7     1987.40     2114.68    200.85 o 
  -3   7   7     1482.99     1558.64    177.84 o 
  -2   7   7     7160.44     6539.54    283.39 o 
  -1   7   7     6373.97     6315.91    265.07 o 
   0   7   7     1141.27     1486.89    257.65 o 
   1   7   7    14217.41    14219.58    835.37 o 
   2   7   7      879.17     1212.13    288.21 o 
   3   7   7     1899.18     1931.26    307.19 o 
   4   7   7      880.27     1151.78    306.16 o 
   5   7   7     4189.66     4549.38    436.10 o 
   6   7   7        6.84      178.23    361.12 o 
   7   7   7     4531.00     5147.90    485.39 o 
   8   7   7        0.36      122.75    242.33 o 
   9   7   7       11.06      104.68    254.42 o 
  10   7   7      962.80      932.23    297.01 o 
  11   7   7     4174.56     4353.48    462.64 o 
  12   7   7      111.97     -172.24    333.38 o 
  13   7   7       62.89     -137.18    360.28 o 
  14   7   7        8.18     -349.45    385.04 o 
 -19   8   7        1.29     -669.98    669.98 o 
 -18   8   7     1535.31     1071.29    719.55 o 
 -17   8   7       62.32      -39.27    426.93 o 
 -16   8   7       27.45     -224.89    385.42 o 
 -15   8   7     1263.65     1329.75    345.14 o 
 -14   8   7      690.22      660.86    302.16 o 
 -13   8   7      637.11      664.91    278.25 o 
 -12   8   7      249.67       83.59    244.88 o 
 -11   8   7     1721.57     1719.14    258.28 o 
 -10   8   7       33.47      -17.89    209.62 o 
  -9   8   7      703.16      517.09    216.52 o 
  -8   8   7      899.87     1027.12    217.72 o 
  -7   8   7      850.64      960.33    204.73 o 
  -6   8   7       72.24      108.19    175.87 o 
  -5   8   7     4115.73     3914.41    278.98 o 
  -4   8   7      256.11      307.37    160.16 o 
  -3   8   7     3359.49     3726.03    253.17 o 
  -2   8   7     4682.01     4773.37    271.28 o 
  -1   8   7    12164.96    12559.60    839.84 o 
   0   8   7     5045.98     4876.40    393.84 o 
   1   8   7       57.39      272.93    247.20 o 
   2   8   7     9695.73     9653.02    499.83 o 
   3   8   7     3263.59     3475.33    375.53 o 
   4   8   7     3343.01     3488.23    391.76 o 
   5   8   7       72.18      426.55    314.52 o 
   6   8   7     4623.93     4913.53    473.77 o 
   7   8   7      223.54      342.51    385.67 o 
   8   8   7       21.61      400.15    258.19 o 
   9   8   7      960.13     1598.71    394.67 o 
  10   8   7      422.30      471.58    491.57 o 
  11   8   7      284.62       21.06    329.83 o 
  12   8   7      132.06     -126.43    342.76 o 
  13   8   7       90.77     -301.46    397.10 o 
 -18   9   7      276.47     -418.07    648.53 o 
 -17   9   7     1292.88      177.54    574.17 o 
 -16   9   7      378.47      122.37    340.95 o 
 -15   9   7      552.21      543.79    396.42 o 
 -14   9   7     1441.58     1926.02    338.70 o 
 -13   9   7     1577.27     1483.25    321.70 o 
 -12   9   7      561.65      513.15    281.80 o 
 -11   9   7     1988.81     2456.73    293.59 o 
 -10   9   7      270.21       62.30    227.26 o 
  -9   9   7      342.83      186.45    211.93 o 
  -8   9   7        8.25     -118.14    184.74 o 
  -7   9   7     4246.04     3889.93    348.51 o 
  -6   9   7    18743.03    17136.76    754.99 o 
  -5   9   7     2829.05     2509.70    269.61 o 
  -4   9   7     1433.64     1414.67    239.43 o 
  -3   9   7       73.21      111.51    148.64 o 
  -2   9   7    13347.73    13136.98    689.48 o 
  -1   9   7      896.94      931.24    288.45 o 
   0   9   7     1036.44     1371.63    296.87 o 
   1   9   7    13945.50    12496.45    799.95 o 
   2   9   7      145.96      220.93    270.04 o 
   3   9   7      259.60      145.63    284.97 o 
   4   9   7        4.49      176.20    296.95 o 
   5   9   7    16534.33    16059.95    858.12 o 
   6   9   7      729.70     1431.89    377.19 o 
   7   9   7      717.74      933.87    367.69 o 
   8   9   7       17.00      100.37    498.04 o 
   9   9   7     2873.76     3593.21    676.37 o 
  10   9   7     2410.97     2370.49    400.61 o 
  11   9   7      371.23      242.17    362.38 o 
  12   9   7      130.22     -362.46    362.46 o 
  13   9   7      194.43     -288.38    386.99 o 
 -17  10   7      143.08     -661.94    661.94 o 
 -16  10   7       45.44     -119.33    582.21 o 
 -15  10   7      301.93      191.78    372.79 o 
 -14  10   7     1410.29     1924.39    365.47 o 
 -13  10   7      382.01      436.35    280.43 o 
 -12  10   7       45.25      149.80    268.73 o 
 -11  10   7     5388.27     5377.00    397.39 o 
 -10  10   7        2.10     -148.73    226.11 o 
  -9  10   7      313.62      236.07    223.79 o 
  -8  10   7     1577.99     1567.91    243.92 o 
  -7  10   7     2153.59     1983.76    342.67 o 
  -6  10   7      517.97      339.53    193.27 o 
  -5  10   7     4154.13     4242.63    330.05 o 
  -4  10   7      722.41      624.17    185.69 o 
  -3  10   7        3.21       92.40    268.48 o 
  -2  10   7     4266.09     4482.81    518.59 o 
  -1  10   7     6474.26     6578.40    680.59 o 
   0  10   7     1301.72     1476.95    307.34 o 
   1  10   7     2323.81     2750.74    432.41 o 
   2  10   7      116.23      236.59    302.27 o 
   3  10   7       14.18      119.47    302.03 o 
   4  10   7     2163.11     2464.02    480.50 o 
   5  10   7     5030.85     4906.12    825.87 o 
   6  10   7     2877.82     3308.91    745.49 o 
   7  10   7     2666.49     3574.73    642.02 o 
   8  10   7      177.82      414.49    429.15 o 
   9  10   7       50.59      262.56    619.80 o 
  10  10   7      168.84     -224.95    472.76 o 
  11  10   7      653.72      380.51    384.44 o 
  12  10   7        6.33     -336.38    336.38 o 
 -17  11   7      787.86      286.08    737.65 o 
 -16  11   7        1.42     -454.91    454.91 o 
 -15  11   7      448.00      377.08    446.35 o 
 -14  11   7      360.91      130.51    652.55 o 
 -13  11   7      354.09      128.28    304.34 o 
 -12  11   7     1608.13     1925.31    329.18 o 
 -11  11   7      144.61      235.73    272.57 o 
 -10  11   7      122.62     -171.59    280.34 o 
  -9  11   7       23.46     -206.49    226.78 o 
  -8  11   7     2777.68     2750.57    324.34 o 
  -7  11   7     1268.14     1098.29    283.31 o 
  -6  11   7      803.76      859.56    230.89 o 
  -5  11   7      985.93     1079.12    224.50 o 
  -4  11   7       44.26       43.70    276.88 o 
  -3  11   7     1995.33     1825.35    351.60 o 
  -2  11   7     8422.87     8526.69    989.79 o 
  -1  11   7     3059.01     3628.97    640.57 o 
   0  11   7       62.98       65.82    301.74 o 
   1  11   7      590.98      707.74    331.67 o 
   2  11   7     4525.94     4817.03    726.59 o 
   3  11   7       14.43       13.35    323.86 o 
   4  11   7      106.07      311.33    335.30 o 
   5  11   7     8608.83     9109.14   1192.30 o 
   6  11   7      346.80      689.54    475.83 o 
   7  11   7     1330.99     1348.13    698.18 o 
   8  11   7        4.30      223.84    648.41 o 
   9  11   7     4486.16     4200.89    888.05 o 
  10  11   7      104.92      -66.30    550.39 o 
  11  11   7      443.17     -375.93    503.49 o 
 -16  12   7       47.06     -247.16    706.82 o 
 -15  12   7      342.53       41.69    446.50 o 
 -14  12   7      613.12      204.06    657.25 o 
 -13  12   7       75.62     -156.07    390.11 o 
 -12  12   7        0.38     -163.45    319.61 o 
 -11  12   7     2317.39     2500.61    348.43 o 
 -10  12   7      389.40      680.34    292.09 o 
  -9  12   7       32.01     -153.47    243.52 o 
  -8  12   7       47.58     -181.17    266.97 o 
  -7  12   7     4494.68     5068.21    430.46 o 
  -6  12   7      727.16      946.01    261.45 o 
  -5  12   7     1556.20     2012.41    523.22 o 
  -4  12   7       30.59       40.54    302.22 o 
  -3  12   7      548.92      780.85    329.97 o 
  -2  12   7     2557.47     3040.08    448.22 o 
  -1  12   7     1735.42     1852.78    512.52 o 
   0  12   7      130.29       63.54    322.61 o 
   1  12   7     2860.88     3173.22    803.89 o 
   2  12   7      230.92      212.92    513.73 o 
   3  12   7      241.25      249.48    511.86 o 
   4  12   7        3.15       75.49    432.16 o 
   6  12   7     1905.15     2731.60   1151.38 o 
   7  12   7      753.10     1224.57    994.35 o 
   8  12   7       26.15      288.25    584.00 o 
   9  12   7     1198.18      640.58    503.12 o 
  10  12   7      882.65      504.89    579.19 o 
 -15  13   7      306.04      531.40    790.57 o 
 -14  13   7      308.25      175.71    503.49 o 
 -13  13   7      110.55     -102.12    464.29 o 
 -12  13   7      319.11      323.81    470.33 o 
 -11  13   7       28.64     -211.16    291.31 o 
 -10  13   7      405.68      231.57    285.06 o 
  -9  13   7      278.40      -83.86    252.37 o 
  -8  13   7     1667.70     1502.06    350.25 o 
  -7  13   7      384.79      193.50    647.53 o 
  -6  13   7      160.55      114.44    542.68 o 
  -5  13   7     2555.28     2992.35    592.39 o 
  -4  13   7      184.95     -232.88    353.31 o 
  -3  13   7     2085.29     2032.18    459.81 o 
  -2  13   7     1493.09     1643.95    393.52 o 
  -1  13   7     1115.72     1027.00    547.51 o 
   0  13   7      146.61      224.54    363.65 o 
   1  13   7     4398.09     4225.74   1433.41 o 
   2  13   7     3270.93     3757.62    939.37 o 
   3  13   7       91.61      440.77    567.37 o 
   4  13   7       80.46        7.59    694.14 o 
   5  13   7       85.66      216.00    668.51 o 
   6  13   7      141.09      344.36    779.78 o 
   7  13   7      543.23      855.51    607.80 o 
   8  13   7      183.47     -410.47    483.48 o 
   9  13   7     1018.71      586.50    525.04 o 
 -13  14   7      332.53      -29.32    453.55 o 
 -12  14   7      123.74     -351.88    409.03 o 
 -11  14   7        3.00      -80.28    468.98 o 
 -10  14   7      780.60      860.05    860.59 o 
  -9  14   7       55.40       16.65    287.62 o 
  -8  14   7     1617.64     1452.77   1277.64 o 
  -7  14   7     1676.06     1945.86    877.00 o 
  -6  14   7      930.24     1347.95    726.25 o 
  -5  14   7     1676.79     1444.72    497.21 o 
  -4  14   7      701.68      482.27    420.50 o 
  -3  14   7     1874.43     1979.95    463.44 o 
  -2  14   7       21.52      140.57    409.02 o 
  -1  14   7     1241.90      906.89    443.64 o 
   0  14   7      182.59      295.41    399.31 o 
   1  14   7      495.88      639.50    443.51 o 
   2  14   7      618.29      723.87    418.82 o 
   3  14   7       38.43      287.73    409.29 o 
   4  14   7      874.08     1197.04    762.99 o 
   5  14   7      563.90      642.42    690.23 o 
   6  14   7     1690.36     2466.88    991.08 o 
   7  14   7       25.30      358.76    676.10 o 
   8  14   7      168.01     -339.29    483.65 o 
 -12  15   7       40.07      -73.74    601.64 o 
 -11  15   7       82.01      743.67    721.57 o 
 -10  15   7      914.13     1595.89    724.24 o 
  -9  15   7      327.54     1056.56    658.59 o 
  -8  15   7       63.90      629.78    669.98 o 
  -7  15   7     1365.51      901.41   1067.94 o 
  -6  15   7      976.67      444.74   1413.98 o 
  -5  15   7      219.74       46.84    555.07 o 
  -4  15   7      128.59      131.72    484.89 o 
  -3  15   7       48.98     -193.84    399.53 o 
  -2  15   7     1484.30     1122.10    428.75 o 
  -1  15   7      246.87      175.55    447.68 o 
   0  15   7      635.05      884.37    458.71 o 
   1  15   7      579.01      476.20    417.78 o 
   2  15   7      818.83      931.18    518.89 o 
   3  15   7      750.08      781.36    600.91 o 
   4  15   7        2.79       50.69    472.74 o 
   5  15   7       39.77      -43.27    504.29 o 
   6  15   7       11.33      -13.89    828.94 o 
  -9  16   7      795.82     1611.30    738.31 o 
  -8  16   7      437.89     1105.46    728.26 o 
  -7  16   7      758.49     -216.78   1288.70 o 
  -6  16   7       91.02      665.29    652.55 o 
  -5  16   7     3649.54     4101.61    873.98 o 
  -4  16   7      568.05      458.61    636.47 o 
  -3  16   7     2082.12     1532.28    508.24 o 
  -2  16   7      561.25      228.54    452.12 o 
  -1  16   7     2080.98     1718.73    486.86 o 
   0  16   7       45.87     -287.91    433.68 o 
   1  16   7      331.02      287.22    475.65 o 
   2  16   7     1678.80     2041.19    635.87 o 
   3  16   7      271.95      374.23    734.39 o 
   4  16   7      234.17      288.52    578.39 o 
  -6  17   7      240.86      945.34    699.45 o 
  -5  17   7      150.54      710.18    704.82 o 
  -4  17   7       15.33      -71.06   1087.37 o 
  -3  17   7     1510.39     1577.53    621.53 o 
  -2  17   7      681.35      335.95    507.50 o 
  -1  17   7      397.73      134.19    453.73 o 
   0  17   7      326.15      190.78    498.78 o 
   1  17   7      778.34      758.08    514.09 o 
 -21   0   8     1562.24     1390.87    800.63 o 
 -20   0   8       13.51     -558.76    674.67 o 
 -19   0   8      236.43       59.63    671.31 o 
 -18   0   8      131.52      217.75    334.32 o 
 -17   0   8      363.31      323.60    593.60 o 
 -16   0   8     1329.96      885.04    603.65 o 
 -15   0   8    15683.57    15251.33   1183.85 o 
 -14   0   8        0.68     -454.91    460.94 o 
 -13   0   8     9023.55     8617.90    905.14 o 
 -12   0   8     1414.43      843.50    355.76 o 
 -11   0   8    37766.50    35500.68   1543.63 o 
 -10   0   8     1373.68      863.60    379.87 o 
  -9   0   8    11960.27    11376.86    845.51 o 
  -8   0   8    80547.07    76599.73   1702.01 o 
  -7   0   8     3316.08     3548.89    298.48 o 
  -6   0   8     2287.30     2140.13    377.54 o 
  -5   0   8     3217.74     4008.48    239.91 o 
  -4   0   8    54067.54    53521.70   1747.30 o 
  -3   0   8       60.48      103.42    140.22 o 
  -2   0   8      476.02      504.47    162.43 o 
  -1   0   8    18151.99    16844.53    830.10 o 
   0   0   8    10147.93    10470.39    694.10 o 
   1   0   8     5986.33     6627.40    655.24 o 
   2   0   8     1229.10     1150.38    304.06 o 
   3   0   8    28551.27    26825.42    894.75 o 
   4   0   8      305.92      303.69    275.79 o 
   5   0   8      347.68      339.67    266.11 o 
   6   0   8      265.82      278.41    282.33 o 
   7   0   8     4233.72     4397.05    712.18 o 
   8   0   8       75.58      186.26    544.02 o 
   9   0   8    19570.55    18606.58   1340.62 o 
  10   0   8      680.57      410.70    615.71 o 
  11   0   8      544.48     -144.04    641.17 o 
  12   0   8      656.77      793.92    745.69 o 
  13   0   8     6990.38     7994.83   1211.31 o 
  14   0   8      476.08      726.25    862.93 o 
  15   0   8      849.25      359.11    884.37 o 
 -21   1   8      170.59      384.72    530.80 o 
 -20   1   8      929.03     1217.59    533.61 o 
 -19   1   8       45.39     -348.48    468.77 o 
 -18   1   8       35.02     -262.79    403.16 o 
 -17   1   8        3.60     -156.85    406.89 o 
 -16   1   8     2699.35     2554.36    469.38 o 
 -15   1   8       41.28     -242.52    342.49 o 
 -14   1   8        7.86     -239.94    312.11 o 
 -13   1   8      643.17      134.27    321.86 o 
 -12   1   8       50.58     -205.82    273.11 o 
 -11   1   8      787.11      351.48    246.32 o 
 -10   1   8       50.53     -125.18    125.18 o 
  -9   1   8     2576.55     2385.48    212.78 o 
  -8   1   8     3074.14     3299.24    308.94 o 
  -7   1   8      904.40      928.43    138.00 o 
  -6   1   8        5.44      -35.40    108.58 o 
  -5   1   8     5184.32     5662.04    196.18 o 
  -4   1   8    19119.03    21995.89    608.45 o 
  -3   1   8     7321.68     7453.79    246.53 o 
  -2   1   8      799.87      809.11    141.06 o 
  -1   1   8    25494.53    26568.33    902.90 o 
   0   1   8    31734.09    31713.54    789.16 o 
   1   1   8     6629.10     5915.35    366.53 o 
   2   1   8     1412.33     1580.04    243.66 o 
   3   1   8     7555.74     7153.27    353.35 o 
   4   1   8     9750.86     9332.96    379.06 o 
   5   1   8      180.50       98.74    189.53 o 
   6   1   8        2.54      -66.01    237.12 o 
   7   1   8      511.93      437.37    354.28 o 
   8   1   8     3328.97     3449.80    551.72 o 
   9   1   8      618.65      492.23    425.71 o 
  10   1   8      309.46      -95.57    425.84 o 
  11   1   8       19.50      -24.17    449.15 o 
  12   1   8       95.84      -66.12    497.35 o 
  13   1   8      125.94      -74.98    521.37 o 
  14   1   8        1.74      -91.97    592.57 o 
  15   1   8        6.77     -377.25    607.65 o 
 -21   2   8      990.69     1877.11    588.29 o 
 -20   2   8        8.02      -72.60    495.11 o 
 -19   2   8      570.78      483.92    482.32 o 
 -18   2   8       13.69     -196.31    418.08 o 
 -17   2   8      531.97      507.07    441.64 o 
 -16   2   8      423.75      159.97    384.37 o 
 -15   2   8     7704.07     8434.33    690.35 o 
 -14   2   8       60.62     -177.86    328.07 o 
 -13   2   8      289.85      171.66    355.76 o 
 -12   2   8        7.63     -180.14    235.75 o 
 -11   2   8    12964.01    13055.84    470.30 o 
 -10   2   8       12.15     -112.38    167.40 o 
  -9   2   8        8.97      -30.42    157.45 o 
  -8   2   8    28389.56    29951.23    678.47 o 
  -7   2   8      122.42      -26.89    125.45 o 
  -6   2   8      254.68      273.77    125.40 o 
  -5   2   8     2892.92     3123.31    181.90 o 
  -4   2   8    78678.80    84261.72   2974.96 o 
  -3   2   8     5641.56     5809.81    399.79 o 
  -2   2   8     1372.01     1329.18    153.42 o 
  -1   2   8        7.71      112.26    121.45 o 
   0   2   8    21442.72    21319.19    487.53 o 
   1   2   8      821.05      788.60    218.27 o 
   2   2   8     1551.08     1454.26    240.56 o 
   3   2   8    13406.10    12057.51    492.64 o 
   4   2   8       97.35      207.70    194.98 o 
   5   2   8      857.57      751.63    265.68 o 
   6   2   8       16.64       46.65    240.47 o 
   7   2   8     5735.96     5388.63    435.24 o 
   8   2   8        8.98      176.75    386.56 o 
   9   2   8     5198.08     5595.15    623.96 o 
  10   2   8      175.75      311.50    278.75 o 
  11   2   8        7.94      239.52    494.86 o 
  12   2   8       83.99     -402.21    457.07 o 
  13   2   8     2016.03     2309.42    655.66 o 
  14   2   8       16.61     -520.54    520.54 o 
 -20   3   8     1871.73     2721.00    564.25 o 
 -19   3   8      188.67       49.88    375.12 o 
 -18   3   8      339.91      602.45    438.28 o 
 -17   3   8       16.47     -289.27    399.15 o 
 -16   3   8     8900.56    11208.29    780.41 o 
 -15   3   8     1011.17      589.06    394.40 o 
 -14   3   8       58.44      175.23    322.57 o 
 -13   3   8     2735.16     2314.34    339.35 o 
 -12   3   8       15.73     -133.42    274.02 o 
 -11   3   8     1026.63      956.13    222.71 o 
 -10   3   8        1.41     -153.10    170.51 o 
  -9   3   8    11648.79    11964.37    420.22 o 
  -8   3   8    11988.44    12762.66    425.99 o 
  -7   3   8     2614.60     2657.56    267.30 o 
  -6   3   8      155.94      164.99    133.72 o 
  -5   3   8     1434.95     1500.82    136.22 o 
  -4   3   8     7552.63     7092.65    491.34 o 
  -3   3   8    18799.74    18329.60    933.88 o 
  -2   3   8     1381.38     1325.62    152.77 o 
  -1   3   8    43673.70    41775.04    887.31 o 
   0   3   8    11444.23    11956.94    348.95 o 
   1   3   8    31403.16    30056.76    612.18 o 
   2   3   8     3656.94     3399.94    331.06 o 
   3   3   8    16179.34    15230.49    565.09 o 
   4   3   8    28617.02    27459.13    789.39 o 
   5   3   8       65.35      -42.81    229.86 o 
   6   3   8      313.43      390.24    272.43 o 
   7   3   8      157.83      175.43    276.08 o 
   8   3   8    18514.74    17971.55    926.06 o 
   9   3   8     4828.46     4888.74    437.14 o 
  10   3   8        6.52      203.99    275.61 o 
  11   3   8      153.82      165.27    301.61 o 
  12   3   8      469.59      -71.68    517.84 o 
  13   3   8        5.47     -353.18    522.44 o 
  14   3   8       26.58     -188.99    575.38 o 
 -20   4   8      250.39      881.47    523.89 o 
 -19   4   8     1010.70      963.01    487.22 o 
 -18   4   8      140.73      141.93    404.26 o 
 -17   4   8     2058.02     2551.09    479.29 o 
 -16   4   8       11.26       55.67    386.19 o 
 -15   4   8      755.59      613.74    390.05 o 
 -14   4   8        2.09     -308.82    329.07 o 
 -13   4   8    10124.89    11104.86    691.61 o 
 -12   4   8       15.42      -70.67    220.89 o 
 -11   4   8        7.19      -99.81    201.04 o 
 -10   4   8     1556.42     1346.52    206.38 o 
  -9   4   8    16739.51    16785.29    532.08 o 
  -8   4   8       30.84      -38.47    155.86 o 
  -7   4   8     1160.76     1339.87    193.15 o 
  -6   4   8     1087.59     1266.74    135.61 o 
  -5   4   8    10054.37    10240.42    531.05 o 
  -4   4   8    12077.60    12319.04    595.55 o 
  -3   4   8     6705.52     6551.20    373.27 o 
  -2   4   8     1240.91     1416.86    158.11 o 
  -1   4   8     1154.88     1455.23    162.39 o 
   0   4   8    30040.07    30426.99   1382.66 o 
   1   4   8     9430.36     9156.46    305.52 o 
   2   4   8      877.63     1137.38    252.11 o 
   3   4   8     3758.84     4009.08    371.19 o 
   4   4   8     4297.55     4414.59    392.40 o 
   5   4   8     3293.69     3026.79    360.76 o 
   6   4   8       46.74      336.44    269.22 o 
   7   4   8    10589.68    10994.68    548.62 o 
   8   4   8       22.91       86.19    310.53 o 
   9   4   8       32.61       94.92    260.65 o 
  10   4   8       11.28      223.63    281.37 o 
  11   4   8     4985.45     5409.31    501.51 o 
  12   4   8       33.94      269.32    344.02 o 
  13   4   8       44.09      135.88    564.74 o 
  14   4   8      215.02      187.32    601.38 o 
 -20   5   8      142.41     -135.59    746.35 o 
 -19   5   8      473.43      508.02    477.85 o 
 -18   5   8      369.91      719.93    465.77 o 
 -17   5   8     1320.87     1208.33    469.02 o 
 -16   5   8     1746.97     2142.11    462.22 o 
 -15   5   8     3205.85     2710.55    653.56 o 
 -14   5   8      776.55      766.81    371.31 o 
 -13   5   8       51.21      -79.14    248.48 o 
 -12   5   8        0.82      -18.18    149.94 o 
 -11   5   8      647.07      700.15    240.28 o 
 -10   5   8      689.98      700.71    222.10 o 
  -9   5   8    11670.83    12240.65    460.84 o 
  -8   5   8     3947.44     3753.85    263.24 o 
  -7   5   8        5.63       68.51    121.05 o 
  -6   5   8      299.54      404.39    126.43 o 
  -5   5   8    10855.49    10282.38    735.71 o 
  -4   5   8     2822.80     3098.00    233.51 o 
  -3   5   8     5216.74     4909.46    326.57 o 
  -2   5   8      246.17      287.40    138.84 o 
  -1   5   8      144.05      290.01    208.99 o 
   0   5   8    15276.05    15402.90    741.13 o 
   1   5   8     6969.30     7048.17    440.21 o 
   2   5   8      149.49      335.81    232.89 o 
   3   5   8      106.94      230.00    235.41 o 
   4   5   8     1384.61     1495.34    284.02 o 
   5   5   8     1415.12     1504.09    304.88 o 
   6   5   8       37.35       65.30    282.21 o 
   7   5   8      892.31     1071.63    328.67 o 
   8   5   8    10835.93    10800.22    584.41 o 
   9   5   8     5591.87     5795.54    480.57 o 
  10   5   8      430.19      548.30    312.10 o 
  11   5   8       36.38       -0.08    314.67 o 
  12   5   8      906.85      645.42    352.96 o 
  13   5   8      299.21       11.19    357.29 o 
  14   5   8      217.48     -287.21    578.28 o 
 -20   6   8     1123.09     1293.62    845.85 o 
 -19   6   8      751.63     1066.90    818.38 o 
 -18   6   8      274.18      400.42    438.11 o 
 -17   6   8     2325.65     2451.63    489.70 o 
 -16   6   8      300.16      156.77    387.74 o 
 -15   6   8      206.63      250.38    375.52 o 
 -14   6   8      528.44      425.74    375.87 o 
 -13   6   8    15592.23    16383.88    547.19 o 
 -12   6   8     7587.97     7962.51    420.19 o 
 -11   6   8      205.66      264.56    222.84 o 
 -10   6   8      352.01      394.59    210.21 o 
  -9   6   8     9536.11     9693.99    396.58 o 
  -8   6   8      408.65      567.74    187.40 o 
  -7   6   8      130.74      198.02    145.13 o 
  -6   6   8     1511.16     1706.15    192.15 o 
  -5   6   8        0.90       90.96    147.54 o 
  -4   6   8     2695.71     2855.90    231.26 o 
  -3   6   8      675.62      770.53    162.40 o 
  -2   6   8      369.04      350.76    144.02 o 
  -1   6   8      105.04      183.72    132.53 o 
   0   6   8    10497.43    10802.93    584.02 o 
   1   6   8     2715.40     3043.36    322.92 o 
   2   6   8      288.14      328.75    247.56 o 
   3   6   8       10.29      186.70    273.66 o 
   4   6   8    13014.73    13577.15    590.85 o 
   5   6   8     4072.43     4133.08    412.61 o 
   6   6   8      414.94      607.61    319.91 o 
   7   6   8     6301.56     7222.47    534.20 o 
   8   6   8      125.50      304.38    325.34 o 
   9   6   8        4.26       93.09    367.51 o 
  10   6   8       18.09      171.10    309.37 o 
  11   6   8     8289.69     8846.39    617.31 o 
  12   6   8      713.26      237.32    342.76 o 
  13   6   8      168.46     -168.56    353.72 o 
 -19   7   8      406.00      376.31    484.39 o 
 -18   7   8        0.72     -261.13    643.18 o 
 -17   7   8     2681.60      997.60    397.30 o 
 -16   7   8        0.19      -60.20    392.78 o 
 -15   7   8      819.78      487.18    456.58 o 
 -14   7   8      471.42      404.20    298.32 o 
 -13   7   8     2874.75     3322.93    335.71 o 
 -12   7   8       29.74      165.74    244.20 o 
 -11   7   8      844.11      844.58    248.47 o 
 -10   7   8       19.94       67.90    210.85 o 
  -9   7   8     3563.01     3893.72    384.68 o 
  -8   7   8      262.70      282.96    198.58 o 
  -7   7   8     1909.91     2079.66    229.54 o 
  -6   7   8     2336.66     2535.47    229.17 o 
  -5   7   8    23786.50    24596.32    949.43 o 
  -4   7   8     3336.13     4022.85    287.70 o 
  -3   7   8     1140.90     1236.06    184.11 o 
  -2   7   8      277.72      405.46    149.26 o 
  -1   7   8    16203.20    16918.58    601.61 o 
   0   7   8    10773.63    11959.69    569.59 o 
   1   7   8      646.13      981.12    281.45 o 
   2   7   8     2039.41     2708.36    353.05 o 
   3   7   8     3656.17     3938.65    392.15 o 
   4   7   8     4928.44     5057.48    449.85 o 
   5   7   8     2797.54     3623.05    415.71 o 
   6   7   8     1383.10     1823.23    446.41 o 
   7   7   8      886.01     1265.81    380.73 o 
   8   7   8      127.79      485.09    374.95 o 
   9   7   8      702.51      941.97    398.92 o 
  10   7   8        1.81     -174.03    471.08 o 
  11   7   8      240.97      212.55    346.64 o 
  12   7   8      860.96      542.22    397.86 o 
  13   7   8       19.87      -49.38    385.94 o 
 -19   8   8      429.05     -312.88    688.06 o 
 -18   8   8        1.94     -123.53    465.97 o 
 -17   8   8      166.79      319.21    455.66 o 
 -16   8   8     1572.66     1465.90    471.56 o 
 -15   8   8      422.35      386.60    393.17 o 
 -14   8   8      351.98      401.77    301.22 o 
 -13   8   8     4030.54     4315.58    388.44 o 
 -12   8   8    19292.44    20897.82    637.81 o 
 -11   8   8     1156.59     1364.09    266.43 o 
 -10   8   8      690.33      849.60    236.86 o 
  -9   8   8        9.39       73.30    210.02 o 
  -8   8   8    10155.24     9977.58    402.38 o 
  -7   8   8     6668.05     6496.81    450.07 o 
  -6   8   8       13.97       14.06    177.41 o 
  -5   8   8     9690.39     9788.47    544.82 o 
  -4   8   8      628.25      661.45    180.84 o 
  -3   8   8     4208.64     4448.88    289.26 o 
  -2   8   8     1844.81     2141.74    307.51 o 
  -1   8   8     1225.28     1427.95    295.59 o 
   0   8   8     5954.40     7008.96    470.14 o 
   1   8   8     1825.96     1743.72    322.26 o 
   2   8   8     1852.52     2051.77    333.46 o 
   3   8   8      821.23     1078.95    324.31 o 
   4   8   8     7882.59     8482.66    566.34 o 
   5   8   8     3655.57     4548.08    621.17 o 
   6   8   8      600.85      636.92    363.15 o 
   7   8   8       91.11      418.68    390.32 o 
   8   8   8      393.36      439.10    396.07 o 
   9   8   8       43.77      426.49    619.73 o 
  10   8   8       92.85      406.37    878.00 o 
  11   8   8     1298.74      912.41    593.80 o 
  12   8   8     4520.31     4256.49    506.41 o 
 -18   9   8      126.00     -696.10    696.10 o 
 -17   9   8      215.80      451.02    488.07 o 
 -16   9   8       80.84     -170.74    474.01 o 
 -15   9   8      673.33      712.13    324.07 o 
 -14   9   8       26.10      -27.20    293.48 o 
 -13   9   8     1453.42     1584.98    323.75 o 
 -12   9   8     2898.79     3084.19    325.57 o 
 -11   9   8       84.69      -87.76    238.36 o 
 -10   9   8      476.80      436.29    237.42 o 
  -9   9   8      302.04      240.10    222.57 o 
  -8   9   8     4862.40     4821.23    345.57 o 
  -7   9   8     2167.75     2399.00    293.26 o 
  -6   9   8     6405.05     6293.50    354.98 o 
  -5   9   8     5718.19     5823.77    372.59 o 
  -4   9   8      405.55      562.51    186.14 o 
  -3   9   8     1362.12     1672.73    314.22 o 
  -2   9   8     3629.16     3935.05    391.42 o 
  -1   9   8    11362.84    11915.83    890.08 o 
   0   9   8        2.97      266.82    290.02 o 
   1   9   8       27.93      192.68    297.01 o 
   2   9   8      247.14      450.00    307.24 o 
   3   9   8     2011.26     1901.98    353.27 o 
   4   9   8      882.39     1128.42    361.94 o 
   5   9   8      199.97      725.41    352.08 o 
   6   9   8     1218.78     1538.33    549.88 o 
   7   9   8      498.55      473.39    439.41 o 
   8   9   8      379.80      735.16    428.30 o 
   9   9   8      555.66      793.33    453.07 o 
  10   9   8       59.70      123.63    458.21 o 
  11   9   8      506.34       11.20    640.49 o 
  12   9   8      493.59       -8.58    654.29 o 
 -17  10   8        0.37     -541.34    588.24 o 
 -16  10   8      345.84      -33.41    571.82 o 
 -15  10   8      411.82      219.91    398.70 o 
 -14  10   8        7.38      -45.53    290.35 o 
 -13  10   8      154.77      145.47    312.26 o 
 -12  10   8     8911.28    10158.91    756.88 o 
 -11  10   8     3311.79     3296.29    329.19 o 
 -10  10   8     1645.22     1575.37    275.44 o 
  -9  10   8      592.78      410.57    242.11 o 
  -8  10   8    11665.63    11854.18    917.61 o 
  -7  10   8     7195.78     6649.34    434.43 o 
  -6  10   8      866.69      676.19    236.44 o 
  -5  10   8     9890.41     9393.81    484.98 o 
  -4  10   8     4564.12     4965.02    421.53 o 
  -3  10   8      238.88      369.72    283.78 o 
  -2  10   8      107.37      233.41    292.18 o 
  -1  10   8    10098.67    10444.37   1235.72 o 
   0  10   8     5893.21     6915.45    799.69 o 
   1  10   8     3560.18     3736.34    413.63 o 
   2  10   8       12.84      152.34    333.64 o 
   3  10   8      904.49      989.65    474.08 o 
   4  10   8     3830.82     4133.14    524.76 o 
   5  10   8     5571.57     5568.02    624.67 o 
   6  10   8      533.19      829.48    411.06 o 
   7  10   8       47.63      552.68    403.34 o 
   8  10   8       93.69      218.42    422.27 o 
   9  10   8     1617.58     2300.59    703.33 o 
  10  10   8      100.70     -421.79    579.45 o 
  11  10   8       42.44     -386.42    584.58 o 
 -16  11   8      251.30     -649.88    649.88 o 
 -15  11   8      455.00      408.04    554.41 o 
 -14  11   8       19.59     -215.34    320.77 o 
 -13  11   8       28.33       68.14    309.44 o 
 -12  11   8     4584.04     5321.87    513.64 o 
 -11  11   8       56.61      -15.94    266.08 o 
 -10  11   8        6.65     -237.41    241.66 o 
  -9  11   8     1013.51      774.07    265.29 o 
  -8  11   8     5791.00     5747.96    615.65 o 
  -7  11   8      472.03      723.06    264.72 o 
  -6  11   8      712.07      497.84    376.21 o 
  -5  11   8       25.15      -54.42    303.78 o 
  -4  11   8     1725.69     1706.42    359.53 o 
  -3  11   8      854.55     1100.82    517.16 o 
  -2  11   8      469.65      722.84    386.91 o 
  -1  11   8      308.92      431.03    329.80 o 
   0  11   8    11469.95    11825.61   1445.52 o 
   1  11   8     1379.38     1456.46    360.80 o 
   2  11   8       11.45      152.60    328.39 o 
   3  11   8      181.68       59.20    366.58 o 
   4  11   8     2780.37     3369.31    645.40 o 
   5  11   8     1805.51     2624.49   1114.61 o 
   6  11   8        2.53      266.67    421.16 o 
   7  11   8      145.18      264.05    658.53 o 
   8  11   8      147.27      224.38    539.77 o 
   9  11   8      665.34     1307.35    870.64 o 
  10  11   8       68.61     -395.08    711.18 o 
 -15  12   8      768.11      559.18    847.52 o 
 -14  12   8      429.28      213.99    738.65 o 
 -13  12   8      235.38      162.17    322.02 o 
 -12  12   8      267.08      136.95    309.46 o 
 -11  12   8     1145.36     1292.50    340.75 o 
 -10  12   8      501.57      187.44    264.67 o 
  -9  12   8     1156.18     1296.21    284.30 o 
  -8  12   8     3167.44     3429.42    516.49 o 
  -7  12   8      847.39      562.47    445.87 o 
  -6  12   8      864.36      982.57    440.39 o 
  -5  12   8      376.68      448.57    423.98 o 
  -4  12   8     1930.82     2223.76    405.50 o 
  -3  12   8       63.39      115.87    338.28 o 
  -2  12   8       24.03      100.56    336.62 o 
  -1  12   8     6456.63     6727.38    704.74 o 
   0  12   8      935.42     1089.87    439.05 o 
   1  12   8     2646.04     2821.46    436.19 o 
   2  12   8      914.90     1071.25    464.73 o 
   3  12   8     2131.54     2215.24    501.47 o 
   4  12   8     1359.71     1868.85    890.39 o 
   5  12   8     3602.26     3929.31    911.46 o 
   6  12   8     2926.31     2437.91    814.69 o 
   7  12   8        5.61      205.25    815.68 o 
   8  12   8      390.13      450.95    598.35 o 
   9  12   8     1978.63     3170.48   1196.40 o 
 -14  13   8       16.23     -396.73    526.27 o 
 -13  13   8      460.05      308.34    497.80 o 
 -12  13   8     1638.73     1541.72    456.50 o 
 -11  13   8     1169.39     1744.31    360.30 o 
 -10  13   8      191.20      108.11    292.00 o 
  -9  13   8       65.25     -109.87    305.49 o 
  -8  13   8     2660.01     2806.73   1074.97 o 
  -7  13   8     1190.41     1316.56    793.25 o 
  -6  13   8      741.92      486.49    751.38 o 
  -5  13   8        0.14      -58.31    555.41 o 
  -4  13   8     1372.11      863.60    473.75 o 
  -3  13   8      999.59      833.33    602.79 o 
  -2  13   8       31.11     -162.62    503.23 o 
  -1  13   8      290.38      318.60    418.55 o 
   0  13   8    14181.51    13868.86   1887.79 o 
   1  13   8     1059.80     1367.96    562.68 o 
   2  13   8      825.91      774.24    725.21 o 
   3  13   8      143.93       56.55    642.33 o 
   4  13   8     5732.96     6485.54    981.87 o 
   5  13   8      194.03      190.87    662.12 o 
   6  13   8      350.78      948.06    968.45 o 
   7  13   8      322.12      602.60    855.33 o 
   8  13   8      340.42      560.28    929.69 o 
 -13  14   8       40.25     -129.98    639.49 o 
 -12  14   8      159.72      -57.63    472.33 o 
 -11  14   8      351.03      164.96    348.55 o 
 -10  14   8        1.39       29.47    412.73 o 
  -9  14   8     1750.11     1781.90    492.59 o 
  -8  14   8      512.99      144.41    873.65 o 
  -7  14   8       19.39     -151.96    548.71 o 
  -6  14   8      145.55     -394.31    760.08 o 
  -5  14   8     1081.29     1149.41    570.15 o 
  -4  14   8     2247.77     2662.22    557.70 o 
  -3  14   8       32.59     -230.33    426.50 o 
  -2  14   8        1.11     -107.77    383.19 o 
  -1  14   8       63.45      109.91    396.25 o 
   0  14   8      124.13      -59.87    535.07 o 
   1  14   8      242.67      342.89    424.61 o 
   2  14   8       16.13       43.45    512.61 o 
   3  14   8      380.23       69.77    569.26 o 
   4  14   8        5.15     -239.95    646.32 o 
   5  14   8      104.08      140.16    804.86 o 
   6  14   8      311.58      407.35    796.53 o 
   7  14   8       15.21      392.51   1101.28 o 
 -11  15   8     1455.62     3130.13    767.12 o 
 -10  15   8      123.53      673.33    704.14 o 
  -9  15   8     1240.26     1515.70    473.88 o 
  -8  15   8     1001.54      703.76    993.58 o 
  -7  15   8     2967.76     2829.58   1204.95 o 
  -6  15   8     1517.11     1162.53   1011.33 o 
  -5  15   8     1182.15      933.02    492.30 o 
  -4  15   8       47.38     -193.17    507.78 o 
  -3  15   8     2753.61     3605.70    627.51 o 
  -2  15   8       42.43     -488.03    488.03 o 
  -1  15   8     2954.10     3165.51   1112.54 o 
   0  15   8     1775.26     1566.75    713.07 o 
   1  15   8     1136.57      998.18    767.17 o 
   2  15   8     1361.46     1366.97    603.60 o 
   3  15   8     1456.04     2022.94    975.50 o 
   4  15   8     2598.15     3269.89   1230.41 o 
   5  15   8        3.67      -15.08    724.27 o 
  -9  16   8       47.95      574.17    701.47 o 
  -8  16   8      128.12      501.15    618.39 o 
  -7  16   8      232.39      656.57    682.71 o 
  -6  16   8        5.51     -276.56   1261.56 o 
  -5  16   8      532.77      280.82    930.26 o 
  -4  16   8     1671.06     1901.32    806.98 o 
  -3  16   8       50.10      100.58    562.32 o 
  -2  16   8        4.04      128.82    651.22 o 
  -1  16   8       35.81     -472.91    472.91 o 
   0  16   8      679.67      421.62    760.95 o 
   1  16   8      148.46       64.75    591.13 o 
   2  16   8      321.78      -87.81    568.98 o 
   3  16   8      498.33      482.46    533.30 o 
  -3  17   8     1122.94     1030.48    807.65 o 
 -21   1   9     1857.97     2845.44    611.33 o 
 -20   1   9      290.36      320.53    482.27 o 
 -19   1   9      388.26      717.27    495.99 o 
 -18   1   9     1383.71     2019.11    517.30 o 
 -17   1   9     4891.91     5102.22    588.19 o 
 -16   1   9       15.08     -184.61    325.32 o 
 -15   1   9     3465.35     2865.12    472.55 o 
 -14   1   9     3726.55     3299.10    411.02 o 
 -13   1   9       69.72      -91.73    313.47 o 
 -12   1   9      125.63      -85.74    245.70 o 
 -11   1   9    27801.88    26968.86    935.32 o 
 -10   1   9    18306.15    18093.64    713.26 o 
  -9   1   9     1917.30     1510.99    378.26 o 
  -8   1   9        1.35      -11.54    136.50 o 
  -7   1   9    13919.69    14140.97    472.43 o 
  -6   1   9     4461.00     5818.77    393.40 o 
  -5   1   9      378.61      265.17    130.24 o 
  -4   1   9      438.73      513.94    121.79 o 
  -3   1   9     1206.88     1169.02    136.98 o 
  -2   1   9    30653.72    33534.25    730.67 o 
  -1   1   9       30.09      127.82    142.45 o 
   0   1   9      789.65      667.28    226.03 o 
   1   1   9      895.67      952.46    240.88 o 
   2   1   9     9391.87     9032.90    457.28 o 
   3   1   9    23639.18    21308.54    585.84 o 
   4   1   9      283.50      274.86    212.11 o 
   5   1   9       81.67       71.58    255.00 o 
   6   1   9    30362.49    28836.91    851.48 o 
   7   1   9    16794.11    16319.08    878.88 o 
   8   1   9       79.52      150.85    412.90 o 
   9   1   9     4018.32     4276.25    607.74 o 
  10   1   9      545.92      606.09    478.34 o 
  11   1   9      256.59     -155.97    499.22 o 
  12   1   9      229.14      454.44    562.74 o 
  13   1   9     4503.04     5178.08    760.13 o 
  14   1   9     1417.63     1231.96    639.04 o 
 -21   2   9      916.34     1365.99    554.44 o 
 -20   2   9      209.24       41.44    488.43 o 
 -19   2   9       73.15     -136.56    465.38 o 
 -18   2   9     2011.50     2170.16    505.09 o 
 -17   2   9      905.09     1393.13    454.55 o 
 -16   2   9      652.67      452.57    416.76 o 
 -15   2   9      118.03       32.34    177.42 o 
 -14   2   9     7355.58     7101.32    652.05 o 
 -13   2   9      610.36      336.64    314.08 o 
 -12   2   9        5.00     -159.02    240.97 o 
 -11   2   9     6149.77     5421.03    487.82 o 
 -10   2   9      326.59      182.64    257.95 o 
  -9   2   9     6535.22     6816.14    346.26 o 
  -8   2   9        0.19      -41.27    148.75 o 
  -7   2   9    18235.37    18464.88    566.52 o 
  -6   2   9      771.93      656.73     97.63 o 
  -5   2   9     8354.68     9262.14    273.48 o 
  -4   2   9      366.17      435.82    117.57 o 
  -3   2   9       61.19      231.94    137.83 o 
  -2   2   9    13050.71    14055.27    460.44 o 
  -1   2   9     2669.93     2488.60    210.15 o 
   0   2   9      263.21      246.75    146.93 o 
   1   2   9    21137.10    19850.49    639.64 o 
   2   2   9     5816.15     5890.09    404.32 o 
   3   2   9    15364.66    14462.52    563.60 o 
   4   2   9     2501.80     2794.79    279.75 o 
   5   2   9     6918.30     6670.04    449.34 o 
   6   2   9     4828.34     4902.06    426.16 o 
   7   2   9     2327.20     2555.25    496.88 o 
   8   2   9     1282.60      910.90    452.14 o 
   9   2   9      228.88      145.15    438.83 o 
  10   2   9     6755.83     6840.10    791.58 o 
  11   2   9       26.59     -364.88    464.97 o 
  12   2   9      265.20       15.10    531.78 o 
  13   2   9      339.68      236.07    585.55 o 
  14   2   9      314.80      390.08    649.95 o 
 -20   3   9        1.29      105.32    499.77 o 
 -19   3   9        0.07      -70.92    475.69 o 
 -18   3   9      916.92     1268.65    482.14 o 
 -17   3   9     1602.24     1848.97    477.88 o 
 -16   3   9        3.10     -215.23    321.48 o 
 -15   3   9      113.89      -93.11    349.95 o 
 -14   3   9     1953.93     1750.52    405.76 o 
 -13   3   9     2129.92     1839.71    386.09 o 
 -12   3   9      261.48      155.34    302.06 o 
 -11   3   9     2754.63     2977.48    684.04 o 
 -10   3   9    23404.06    24929.07    791.64 o 
  -9   3   9     5144.74     5145.85    303.09 o 
  -8   3   9     2379.66     2594.90    233.06 o 
  -7   3   9       11.94      -22.53    132.97 o 
  -6   3   9    25149.82    24866.89   1042.55 o 
  -5   3   9     3313.02     2962.36    308.00 o 
  -4   3   9      475.98      488.18    136.53 o 
  -3   3   9     7502.49     7066.80    522.49 o 
  -2   3   9    12743.92    11778.25    788.15 o 
  -1   3   9      307.63      309.21    131.76 o 
   0   3   9      458.97      490.85    144.14 o 
   1   3   9     4393.13     4098.60    255.00 o 
   2   3   9     7461.11     7175.84    304.95 o 
   3   3   9     3322.91     3478.89    344.44 o 
   4   3   9      672.15      604.86    275.43 o 
   5   3   9      369.41      225.08    280.32 o 
   6   3   9     2807.54     2761.49    371.72 o 
   7   3   9     1217.44     1669.15    341.74 o 
   8   3   9       30.82      156.48    434.02 o 
   9   3   9        1.01      115.81    447.54 o 
  10   3   9      174.02       93.86    492.51 o 
  11   3   9        1.51      107.21    522.01 o 
  12   3   9       25.03     -427.77    518.23 o 
  13   3   9      194.00      156.59    589.88 o 
 -20   4   9       16.72      188.07    490.01 o 
 -19   4   9      194.62      458.10    498.25 o 
 -18   4   9     2355.41     2391.77    535.60 o 
 -17   4   9       51.88     -327.99    411.53 o 
 -16   4   9      399.77      163.56    406.70 o 
 -15   4   9     2442.59     2168.67    429.90 o 
 -14   4   9     8368.80     9286.67    689.06 o 
 -13   4   9      191.95       75.43    317.94 o 
 -12   4   9      626.49      287.57    299.66 o 
 -11   4   9      729.43      856.77    236.37 o 
 -10   4   9     1384.41     1389.58    216.40 o 
  -9   4   9     7324.88     7924.10    378.36 o 
  -8   4   9     1042.52     1003.10    207.53 o 
  -7   4   9    11643.07    13063.91    680.92 o 
  -6   4   9     9125.30     9312.70    391.45 o 
  -5   4   9     6768.01     7539.02    704.09 o 
  -4   4   9     1235.30     1458.85    165.90 o 
  -3   4   9      623.96      597.55    151.25 o 
  -2   4   9      403.31      511.36    149.24 o 
  -1   4   9     2721.99     2847.54    231.70 o 
   0   4   9      577.97      574.84    157.81 o 
   1   4   9    15466.65    14908.62    557.39 o 
   2   4   9     3770.93     3920.98    383.96 o 
   3   4   9     8178.67     8070.72    471.69 o 
   4   4   9        6.46      149.91    267.26 o 
   5   4   9     2607.94     2762.60    348.91 o 
   6   4   9      681.22     1219.96    338.87 o 
   7   4   9      167.58      248.22    318.29 o 
   8   4   9        0.81      -19.61    401.69 o 
   9   4   9       19.94       46.89    459.53 o 
  10   4   9     3008.31     3431.23    629.85 o 
  11   4   9       11.60     -154.97    479.08 o 
  12   4   9       25.35     -220.04    547.33 o 
  13   4   9       17.75     -169.17    474.82 o 
 -20   5   9       38.92      143.46    481.61 o 
 -19   5   9      993.76     1288.06    514.35 o 
 -18   5   9      511.86      343.37    462.90 o 
 -17   5   9      173.94      212.23    422.40 o 
 -16   5   9      187.75      -33.34    397.47 o 
 -15   5   9       95.62      345.25    382.52 o 
 -14   5   9      112.90      -41.37    348.46 o 
 -13   5   9     5381.33     6340.79    600.17 o 
 -12   5   9       11.26       10.84    297.96 o 
 -11   5   9      982.08      903.44    243.55 o 
 -10   5   9    17510.23    19174.96    591.72 o 
  -9   5   9    15925.31    16489.48    671.92 o 
  -8   5   9     3666.91     4093.21    496.24 o 
  -7   5   9     1869.07     1736.70    204.81 o 
  -6   5   9    92864.76    96471.53   4734.02 o 
  -5   5   9     1432.65     1874.44    226.38 o 
  -4   5   9     3541.55     3608.04    256.20 o 
  -3   5   9     9764.57     9924.51    421.43 o 
  -2   5   9    66743.25    66315.58   3603.25 o 
  -1   5   9     2197.69     2413.81    228.39 o 
   0   5   9       37.56      151.66    249.41 o 
   1   5   9    29451.76    30058.73   2772.74 o 
   2   5   9     7740.63     7933.92    478.70 o 
   3   5   9       78.78      266.48    260.15 o 
   4   5   9        1.80      300.75    275.60 o 
   5   5   9    11314.96    10670.76    557.71 o 
   6   5   9      978.52      946.30    335.66 o 
   7   5   9      110.50      483.67    344.51 o 
   8   5   9      145.06      343.32    352.42 o 
   9   5   9      111.00      108.81    441.23 o 
  10   5   9     2436.15     2596.98    596.56 o 
  11   5   9     1195.15     1225.30    576.20 o 
  12   5   9        9.56     -283.04    552.27 o 
  13   5   9       81.20      121.15    604.38 o 
 -20   6   9      419.02      458.92    411.04 o 
 -19   6   9        7.00      404.99    482.18 o 
 -18   6   9       97.53      118.43    428.59 o 
 -17   6   9      530.90      689.54    451.57 o 
 -16   6   9      169.17      107.76    408.46 o 
 -15   6   9      909.91      976.16    411.85 o 
 -14   6   9      309.73      709.68    356.29 o 
 -13   6   9      174.31      444.49    489.29 o 
 -12   6   9      197.94      249.10    228.64 o 
 -11   6   9      683.34      807.35    242.06 o 
 -10   6   9     2113.90     2417.49    263.64 o 
  -9   6   9     4093.79     4459.84    318.68 o 
  -8   6   9      554.81      630.52    197.65 o 
  -7   6   9       27.40      166.52    178.02 o 
  -6   6   9     9000.14     8485.33    401.05 o 
  -5   6   9      409.54      548.44    168.21 o 
  -4   6   9      190.60      164.11    156.28 o 
  -3   6   9      113.25      185.95    154.69 o 
  -2   6   9     2432.11     2418.72    214.88 o 
  -1   6   9      634.22      844.62    258.74 o 
   0   6   9      493.16      517.39    262.29 o 
   1   6   9      551.09      699.98    283.67 o 
   2   6   9    18067.01    18285.73   1665.54 o 
   3   6   9      125.97      254.92    296.63 o 
   4   6   9     1646.55     1720.29    327.29 o 
   5   6   9       38.98      190.19    314.19 o 
   6   6   9     3437.18     3803.84    449.82 o 
   7   6   9      465.31      863.18    355.49 o 
   8   6   9      429.05      637.87    384.63 o 
   9   6   9     1764.68     1525.71    557.99 o 
  10   6   9      126.39        0.68    476.58 o 
  11   6   9      297.01      105.67    529.92 o 
  12   6   9       47.28     -175.86    569.41 o 
  13   6   9     1123.82      531.91    641.67 o 
 -19   7   9     2363.30     2943.22    698.78 o 
 -18   7   9       67.29      197.23    335.99 o 
 -17   7   9      159.03      228.68    434.32 o 
 -16   7   9      678.32      679.86    432.11 o 
 -15   7   9      840.90      758.06    281.39 o 
 -14   7   9      161.87       96.91    361.10 o 
 -13   7   9     4594.16     5266.16    399.03 o 
 -12   7   9      986.54      982.82    270.18 o 
 -11   7   9       26.03      160.16    235.59 o 
 -10   7   9     1563.50     1813.01    256.95 o 
  -9   7   9     3968.25     4410.67    349.55 o 
  -8   7   9        8.10       -8.14    198.00 o 
  -7   7   9     3380.02     3630.31    295.98 o 
  -6   7   9    46248.09    47933.36   1732.94 o 
  -5   7   9     1269.00     1499.54    213.99 o 
  -4   7   9      411.09      523.47    181.97 o 
  -3   7   9     1482.67     1653.97    205.31 o 
  -2   7   9    48889.44    50825.24   2676.54 o 
  -1   7   9     6898.01     7315.34    469.40 o 
   0   7   9      424.45      663.85    280.19 o 
   1   7   9     7717.17     8471.82    516.59 o 
   2   7   9      929.05     1069.89    313.32 o 
   3   7   9     1437.84     1644.02    361.45 o 
   4   7   9     1126.94     1559.68    369.58 o 
   5   7   9    14051.22    15915.95   2081.31 o 
   6   7   9     4079.56     4227.54    578.43 o 
   7   7   9      657.00      952.73    386.31 o 
   8   7   9      671.03     1188.01    413.94 o 
   9   7   9     2000.30     2614.53    482.03 o 
  10   7   9     1329.85     1757.71    614.38 o 
  11   7   9     2101.57     2364.71    672.89 o 
  12   7   9        1.54     -279.11    516.29 o 
 -19   8   9      421.22      826.85    518.72 o 
 -18   8   9     2337.71     2675.16    554.76 o 
 -17   8   9      745.36     1129.34    455.49 o 
 -16   8   9      680.62      449.46    416.83 o 
 -15   8   9       26.82     -130.64    378.40 o 
 -14   8   9     4548.18     5663.24    597.96 o 
 -13   8   9      447.12      409.69    274.36 o 
 -12   8   9        2.33     -120.70    247.45 o 
 -11   8   9     4057.21     4627.93    384.08 o 
 -10   8   9     2408.85     2897.20    286.40 o 
  -9   8   9     2412.95     2428.25    268.15 o 
  -8   8   9        6.92      -52.36    203.79 o 
  -7   8   9     7205.95     7429.04    430.77 o 
  -6   8   9     2517.85     2264.90    278.63 o 
  -5   8   9      744.51      736.01    202.58 o 
  -4   8   9     1317.58     1506.11    210.12 o 
  -3   8   9      165.65      314.27    263.94 o 
  -2   8   9      108.73      580.07    277.88 o 
  -1   8   9     1275.06     1805.52    314.90 o 
   0   8   9       99.81      240.93    286.69 o 
   1   8   9       40.10      257.73    296.98 o 
   2   8   9     8295.93     8531.13    562.30 o 
   3   8   9     3287.40     3816.44    455.21 o 
   4   8   9     1265.79     1753.21    397.35 o 
   5   8   9       15.04      284.19    357.13 o 
   6   8   9     6067.20     7093.97    960.02 o 
   7   8   9      976.68     1381.54    443.77 o 
   8   8   9      280.92      733.13    468.99 o 
   9   8   9      788.08     1313.14    793.25 o 
  10   8   9      976.94      877.00    891.07 o 
  11   8   9        1.64     -172.90    573.47 o 
  12   8   9        9.43       15.94    602.71 o 
 -18   9   9      524.42      472.77    642.84 o 
 -17   9   9      496.77      326.04    458.95 o 
 -16   9   9       12.07      119.95    429.92 o 
 -15   9   9      941.71      680.52    428.43 o 
 -14   9   9       95.96      306.50    310.43 o 
 -13   9   9     2157.93     2535.77    360.93 o 
 -12   9   9      638.83      619.78    277.19 o 
 -11   9   9      326.53      211.31    259.91 o 
 -10   9   9      133.32      -14.19    228.02 o 
  -9   9   9      517.22      441.91    238.15 o 
  -8   9   9     1409.49     1573.70    254.28 o 
  -7   9   9     2630.25     2770.78    317.15 o 
  -6   9   9     1551.63     1795.10    282.94 o 
  -5   9   9     2948.71     2920.27    257.26 o 
  -4   9   9      456.66      701.49    289.24 o 
  -3   9   9     5797.88     5887.49    459.56 o 
  -2   9   9     6971.08     7366.02    497.06 o 
  -1   9   9     6404.70     6358.69    513.97 o 
   0   9   9      111.51      220.64    299.61 o 
   1   9   9      184.57      589.07    310.48 o 
   2   9   9       14.18      314.66    327.21 o 
   3   9   9     1612.18     2012.62    397.15 o 
   4   9   9      118.88      736.23    381.06 o 
   5   9   9     4939.74     5442.15    536.52 o 
   6   9   9     1621.22     2337.29    482.84 o 
   7   9   9      568.63      615.81    445.59 o 
   8   9   9       21.28      196.82    420.51 o 
   9   9   9     3064.71     4953.65    790.87 o 
  10   9   9       35.56     -505.29    673.61 o 
  11   9   9      666.39      490.31    762.47 o 
 -17  10   9      217.92       -7.80    429.66 o 
 -16  10   9      187.60      274.68    438.50 o 
 -15  10   9      275.67       72.48    544.69 o 
 -14  10   9     4340.93     4557.70    544.53 o 
 -13  10   9      646.76      718.49    315.33 o 
 -12  10   9      101.67      -16.43    265.13 o 
 -11  10   9     4075.13     4583.58    390.75 o 
 -10  10   9     1182.02     1209.80    270.69 o 
  -9  10   9     1336.29     1702.48    273.76 o 
  -8  10   9       10.83       19.04    225.35 o 
  -7  10   9     9140.42     8401.51    759.10 o 
  -6  10   9       16.86      111.86    361.33 o 
  -5  10   9     1199.91     1820.71    413.94 o 
  -4  10   9     3222.27     3321.37    380.32 o 
  -3  10   9      950.58     1191.63    336.76 o 
  -2  10   9     1338.39     1533.47    413.24 o 
  -1  10   9     5931.54     6786.55    534.20 o 
   0  10   9     1921.86     2569.36    420.10 o 
   1  10   9       68.43      358.80    340.36 o 
   2  10   9      203.13      437.25    365.95 o 
   3  10   9     6638.93     6714.29    571.51 o 
   4  10   9       66.04      355.86    375.39 o 
   5  10   9     2327.57     2744.25    464.09 o 
   6  10   9     2365.34     3624.47    517.67 o 
   7  10   9      220.29      549.83    487.38 o 
   8  10   9      358.34      838.76    463.05 o 
   9  10   9     1138.11      991.47    675.85 o 
  10  10   9     1252.87     2255.08    562.77 o 
 -16  11   9      831.75      907.30    536.31 o 
 -15  11   9      518.13      536.96    589.25 o 
 -14  11   9       59.15     -214.42    325.25 o 
 -13  11   9     1034.33     1651.59    604.20 o 
 -12  11   9      210.61       90.85    311.03 o 
 -11  11   9        0.05     -187.00    261.25 o 
 -10  11   9      126.96     -212.31    261.84 o 
  -9  11   9       70.48      -62.96    240.47 o 
  -8  11   9      557.87      407.74    295.73 o 
  -7  11   9      790.99      515.56    495.45 o 
  -6  11   9        7.70     -185.84    488.07 o 
  -5  11   9      191.91      247.48    414.02 o 
  -4  11   9      208.15      253.70    317.07 o 
  -3  11   9       25.92      220.80    329.92 o 
  -2  11   9       38.62      318.94    338.20 o 
  -1  11   9       89.13      180.16    336.85 o 
   0  11   9      109.44      703.68    369.79 o 
   1  11   9      523.23      853.59    374.08 o 
   2  11   9     1329.67     1817.79    490.36 o 
   3  11   9      104.32      214.27    370.91 o 
   4  11   9      126.92      352.08    651.64 o 
   5  11   9      351.86      542.74    550.82 o 
   6  11   9      388.53      593.44    543.66 o 
   7  11   9      570.21      872.09    770.99 o 
   8  11   9      771.92     1487.57    747.30 o 
   9  11   9     1885.77     3873.10   1269.47 o 
 -15  12   9      865.71      372.25    622.07 o 
 -14  12   9     1012.61      878.29    367.45 o 
 -13  12   9      477.04      635.54    402.12 o 
 -12  12   9      127.05      116.10    310.73 o 
 -11  12   9        1.06     -276.82    276.82 o 
 -10  12   9        3.71     -247.32    264.84 o 
  -9  12   9      267.34      121.00    255.52 o 
  -8  12   9      498.84      758.94    602.98 o 
  -7  12   9     2834.53     3066.16    692.08 o 
  -6  12   9      587.34      454.86    625.76 o 
  -5  12   9      242.68      188.02    453.44 o 
  -4  12   9        4.18      294.78    435.78 o 
  -3  12   9     1330.54     1743.73    447.74 o 
  -2  12   9      198.68      356.27    377.47 o 
  -1  12   9     2426.46     2938.08    453.64 o 
   0  12   9      603.65      836.45    395.43 o 
   1  12   9       78.16      152.68    370.51 o 
   2  12   9       39.66      264.53    427.77 o 
   3  12   9      794.52      992.57    647.06 o 
   4  12   9       84.89      131.38    550.98 o 
   5  12   9     1332.45     1846.07    855.33 o 
   6  12   9      897.48     1743.88    815.29 o 
   7  12   9      482.27      819.63    920.43 o 
   8  12   9       17.05      369.51    558.00 o 
 -14  13   9      426.75      578.11    632.12 o 
 -13  13   9      502.42      431.38    360.73 o 
 -12  13   9      576.05      855.88    360.84 o 
 -11  13   9       35.45       17.10    329.49 o 
 -10  13   9     2031.81     2355.90    501.13 o 
  -9  13   9       64.67      -46.90    391.63 o 
  -8  13   9       18.48     -187.18    708.16 o 
  -7  13   9     1454.38     1189.53    963.76 o 
  -6  13   9     1410.54     1534.11    796.61 o 
  -5  13   9      245.02      419.71    530.62 o 
  -4  13   9       24.29       95.21    451.07 o 
  -3  13   9     2086.73     2425.49    530.82 o 
  -2  13   9     1042.69     1305.52    557.35 o 
  -1  13   9     1799.21     2040.20    654.06 o 
   0  13   9      266.27      318.06    438.26 o 
   1  13   9      244.93      202.21    385.45 o 
   2  13   9     2750.46     4160.35    643.18 o 
   3  13   9        1.79      -72.06    462.60 o 
   4  13   9       75.22      149.96    651.53 o 
   5  13   9      762.90      925.80    676.53 o 
   6  13   9     1286.17     1688.79   1126.35 o 
   7  13   9      482.03      631.84    826.86 o 
 -13  14   9       20.48      -69.37    680.70 o 
 -12  14   9       62.17      -98.94    358.26 o 
 -11  14   9      204.09      372.45    451.75 o 
 -10  14   9      462.24      620.62    441.84 o 
  -9  14   9       27.50       70.57    435.69 o 
  -8  14   9      573.04      651.27   1366.75 o 
  -7  14   9      721.96       65.29   1084.03 o 
  -6  14   9       42.93     -149.51    702.14 o 
  -5  14   9     1182.16     1390.75    709.51 o 
  -4  14   9     2554.35     2818.19    583.67 o 
  -3  14   9     2163.44     2951.76    610.92 o 
  -2  14   9     1097.89     1519.91    538.23 o 
  -1  14   9      572.81      290.84    649.65 o 
   0  14   9      889.18     1019.24    846.06 o 
   1  14   9      131.47      125.38    453.98 o 
   2  14   9     1158.22      949.58    477.92 o 
   3  14   9      203.79       93.27    665.49 o 
   4  14   9        7.90      -40.77    729.91 o 
   5  14   9      134.67      -78.71    801.19 o 
   6  14   9      513.17      324.28   1020.77 o 
 -11  15   9      135.70      337.67    674.00 o 
 -10  15   9     1868.87     2449.67    538.67 o 
  -9  15   9      269.17      -77.46    653.36 o 
  -8  15   9       24.03      581.54    658.59 o 
  -7  15   9      623.19      264.80   1086.70 o 
  -6  15   9     1945.99     1764.63    905.81 o 
  -5  15   9      329.46      181.21    745.02 o 
  -4  15   9        0.57      -29.19    695.77 o 
  -3  15   9     3190.33     3341.61    644.33 o 
  -2  15   9     1639.79     2446.75    603.80 o 
  -1  15   9      106.77     -148.62    457.61 o 
   0  15   9      180.11     -291.09    613.58 o 
   1  15   9      509.43      229.10    664.83 o 
   2  15   9     1293.38     1184.99   1050.49 o 
   3  15   9       66.16      -92.78    714.49 o 
   4  15   9      496.92      417.54    792.13 o 
  -8  16   9       23.61     -542.57    866.28 o 
  -7  16   9      689.96      172.91   1098.09 o 
  -6  16   9      184.29      255.32   1077.99 o 
  -5  16   9     1378.95     1339.62   1019.03 o 
  -4  16   9     1070.24     1129.09    721.57 o 
  -3  16   9     2462.89     2963.97    658.72 o 
  -2  16   9      416.99      653.94    589.58 o 
  -1  16   9     1206.49     1490.94    583.35 o 
   0  16   9      664.50      201.04    776.29 o 
   1  16   9      349.87      756.59    560.49 o 
 -21   0  10     2329.03     3250.72    887.71 o 
 -20   0  10      262.58      369.83    693.43 o 
 -19   0  10       18.20     -223.10    664.61 o 
 -18   0  10       85.44     -143.38    609.01 o 
 -17   0  10     9479.00    11232.14   1151.68 o 
 -16   0  10      632.18      248.56    579.53 o 
 -15   0  10      735.70      122.61    550.72 o 
 -14   0  10      215.87     -367.15    481.72 o 
 -13   0  10     1020.18      933.28    470.99 o 
 -12   0  10     1073.23      765.78    459.60 o 
 -11   0  10    18574.04    16271.04   1048.52 o 
 -10   0  10      123.40     -242.53    357.77 o 
  -9   0  10     7907.80     6319.21    696.78 o 
  -8   0  10     6187.40     5280.08    647.86 o 
  -7   0  10    20560.33    20584.59    900.11 o 
  -6   0  10     2020.29     2208.69    227.81 o 
  -5   0  10     3423.08     3632.67    308.82 o 
  -4   0  10    66381.00    64301.69   1566.40 o 
  -3   0  10     1317.56     1158.66    214.84 o 
  -2   0  10     2231.81     2115.44    255.79 o 
  -1   0  10    12102.00    11421.75    751.71 o 
   0   0  10    72870.13    64143.50   2331.52 o 
   1   0  10     3411.21     3793.87    458.10 o 
   2   0  10     1727.82     1814.48    383.44 o 
   3   0  10    55907.22    51149.92   1500.47 o 
   4   0  10    15554.26    14585.01    705.85 o 
   5   0  10      786.69      593.60    526.60 o 
   6   0  10     1659.26     1936.23    629.11 o 
   7   0  10    33079.14    30774.67   1744.62 o 
   8   0  10      216.46      -28.81    625.76 o 
   9   0  10      100.42       87.77    566.13 o 
  10   0  10      127.65      379.87    740.32 o 
  11   0  10     2940.88     2524.47    916.53 o 
  12   0  10        4.29       12.06    853.55 o 
  13   0  10     3536.34     2367.03    916.53 o 
 -21   1  10      308.24      533.91    537.59 o 
 -20   1  10       24.09      376.85    509.27 o 
 -19   1  10        8.81      206.97    469.96 o 
 -18   1  10       73.88      -34.93    396.47 o 
 -17   1  10      386.83      598.68    374.62 o 
 -16   1  10     1918.98      972.02    423.76 o 
 -15   1  10      162.15     -224.74    351.01 o 
 -14   1  10      158.54      -23.35    279.03 o 
 -13   1  10       96.28      -60.75    312.89 o 
 -12   1  10     3306.00     2895.27    366.73 o 
 -11   1  10        9.12     -102.55    176.64 o 
 -10   1  10       83.39     -108.62    251.86 o 
  -9   1  10     3521.00     3127.46    349.52 o 
  -8   1  10       23.10       17.37    230.51 o 
  -7   1  10     4119.00     4204.86    324.38 o 
  -6   1  10       10.60      -59.47    106.96 o 
  -5   1  10     8516.13     9194.32    476.64 o 
  -4   1  10        3.71       25.90    123.84 o 
  -3   1  10     3064.35     3393.17    233.10 o 
  -2   1  10       26.41      111.80    152.48 o 
  -1   1  10        0.40       97.36    163.89 o 
   0   1  10     1251.59     1146.02    266.58 o 
   1   1  10      257.69      220.12    232.95 o 
   2   1  10       25.63      -67.78    217.47 o 
   3   1  10     2625.16     3056.00    345.43 o 
   4   1  10     4809.15     4302.41    356.89 o 
   5   1  10      229.33      459.69    292.07 o 
   6   1  10      207.63      310.24    400.59 o 
   7   1  10      834.05      716.66    429.46 o 
   8   1  10     4353.02     4467.17    604.67 o 
   9   1  10       50.23      -68.52    443.29 o 
  10   1  10        1.19     -297.04    486.93 o 
  11   1  10      158.93      162.35    488.12 o 
  12   1  10     1032.07     1094.11    621.22 o 
  13   1  10       14.84      -43.12    615.91 o 
 -20   2  10      227.93      184.63    497.17 o 
 -19   2  10      343.47      354.11    484.32 o 
 -18   2  10       39.58     -137.61    434.94 o 
 -17   2  10     4998.07     5504.91    646.85 o 
 -16   2  10     1255.20      975.12    352.04 o 
 -15   2  10     2594.51     1828.55    443.71 o 
 -14   2  10       61.50      -64.35    324.06 o 
 -13   2  10     1735.68     1708.96    391.75 o 
 -12   2  10     1055.43      881.22    338.46 o 
 -11   2  10    12861.07    12519.74    644.18 o 
 -10   2  10       51.79     -250.50    250.50 o 
  -9   2  10       38.91      -18.22    253.11 o 
  -8   2  10     9896.95     9793.71    616.18 o 
  -7   2  10     5250.84     5373.55    317.97 o 
  -6   2  10       25.88       42.81    151.19 o 
  -5   2  10       63.66      119.35    120.74 o 
  -4   2  10    37732.42    39209.99   1667.64 o 
  -3   2  10     4837.46     4547.67    288.20 o 
  -2   2  10      164.61      105.89    143.09 o 
  -1   2  10      314.09      276.48    156.39 o 
   0   2  10    25549.89    24478.50    566.05 o 
   1   2  10     7171.36     6509.12    430.56 o 
   2   2  10      322.91      384.26    259.71 o 
   3   2  10     5894.33     5785.88    400.22 o 
   4   2  10      848.76     1148.49    322.15 o 
   5   2  10      182.38      271.15    292.37 o 
   6   2  10     1035.01     1101.81    421.39 o 
   7   2  10     8586.54     8302.60    752.91 o 
   8   2  10      367.75      581.05    457.27 o 
   9   2  10      210.45        6.72    482.26 o 
  10   2  10      136.09      130.94    529.40 o 
  11   2  10     1513.52     1153.85    595.45 o 
  12   2  10       36.23        7.43    583.17 o 
  13   2  10     1607.56     1281.54    651.83 o 
 -20   3  10       50.68      544.90    501.37 o 
 -19   3  10       61.91      414.52    471.49 o 
 -18   3  10       16.60      -99.32    420.87 o 
 -17   3  10      417.27      533.83    432.51 o 
 -16   3  10     5632.40     6267.67    688.06 o 
 -15   3  10      597.68      348.35    396.51 o 
 -14   3  10      189.98        6.87    320.00 o 
 -13   3  10      375.60       48.03    331.34 o 
 -12   3  10    12704.29    13197.69    721.25 o 
 -11   3  10       13.75     -246.50    278.28 o 
 -10   3  10       40.99       64.30    152.45 o 
  -9   3  10    18207.79    18922.80    692.29 o 
  -8   3  10      468.77      414.03    177.95 o 
  -7   3  10     7656.10     7781.59    347.77 o 
  -6   3  10      269.48      255.35    161.62 o 
  -5   3  10    34366.97    34886.62   1439.52 o 
  -4   3  10       21.75       47.67    146.03 o 
  -3   3  10     1579.31     1774.78    188.34 o 
  -2   3  10      267.78      226.33    157.99 o 
  -1   3  10      316.69      480.12    202.40 o 
   0   3  10      658.96      573.56    159.09 o 
   1   3  10     5664.71     5269.30    423.62 o 
   2   3  10      205.34      189.42    260.98 o 
   3   3  10    10403.51     9007.44    508.37 o 
   4   3  10     1990.56     2058.03    341.01 o 
   5   3  10     1755.71     2111.41    353.13 o 
   6   3  10      325.22      171.84    318.59 o 
   7   3  10     3100.23     3057.46    564.20 o 
   8   3  10    11853.58    11662.57    869.04 o 
   9   3  10      635.65      490.39    506.82 o 
  10   3  10        1.55     -385.47    510.27 o 
  11   3  10      183.53     -144.45    536.38 o 
  12   3  10     3234.76     3555.17    672.17 o 
  13   3  10      129.38      221.57    626.03 o 
 -20   4  10        2.72      349.81    482.46 o 
 -19   4  10     1471.09     2078.85    538.34 o 
 -18   4  10       52.49     -121.38    432.86 o 
 -17   4  10      122.17      337.77    429.78 o 
 -16   4  10      135.86     -217.88    389.40 o 
 -15   4  10     5353.97     6344.91    665.91 o 
 -14   4  10      445.84      393.78    235.84 o 
 -13   4  10     2299.87     1154.86    345.03 o 
 -12   4  10     4755.54     4322.14    460.97 o 
 -11   4  10     3010.36     2825.78    385.85 o 
 -10   4  10       10.49       -0.28    206.86 o 
  -9   4  10     2966.46     2735.60    269.00 o 
  -8   4  10    14631.40    15082.89    647.20 o 
  -7   4  10       56.25       18.75    174.60 o 
  -6   4  10     2031.84     2206.89    231.74 o 
  -5   4  10      205.71      257.18    149.92 o 
  -4   4  10     6922.10     7413.60    448.11 o 
  -3   4  10     5826.30     5836.30    321.54 o 
  -2   4  10     1481.57     1501.25    187.17 o 
  -1   4  10     1420.65     1349.09    184.98 o 
   0   4  10        9.94      297.34    234.84 o 
   1   4  10    11383.21    10780.69    537.95 o 
   2   4  10       59.71      154.21    259.04 o 
   3   4  10     4194.09     3899.18    394.35 o 
   4   4  10     1776.16     1878.36    354.48 o 
   5   4  10     7428.75     7476.64    520.41 o 
   6   4  10       60.32      238.58    316.95 o 
   7   4  10       91.59      379.86    341.46 o 
   8   4  10     1659.70     1476.92    548.64 o 
   9   4  10     1428.19     1581.38    570.16 o 
  10   4  10       12.22     -109.42    528.66 o 
  11   4  10      944.82     1067.13    610.27 o 
  12   4  10      865.58      738.03    607.92 o 
 -20   5  10        7.22      -13.37    462.94 o 
 -19   5  10       69.05      179.01    474.82 o 
 -18   5  10      161.97      284.94    440.32 o 
 -17   5  10      549.97      471.53    456.10 o 
 -16   5  10     1947.45     2248.32    484.41 o 
 -15   5  10      650.17      767.47    369.11 o 
 -14   5  10        1.77      -69.33    345.84 o 
 -13   5  10     1960.51     2045.93    407.77 o 
 -12   5  10     1962.90     1890.28    342.98 o 
 -11   5  10     1936.23     1735.02    405.67 o 
 -10   5  10      163.76       29.27    206.79 o 
  -9   5  10     1468.65     1357.03    232.62 o 
  -8   5  10     2938.85     2881.36    267.38 o 
  -7   5  10      192.99      147.68    182.55 o 
  -6   5  10      284.45      262.18    175.25 o 
  -5   5  10    12333.22    11749.29    729.70 o 
  -4   5  10     6896.35     7134.43    477.19 o 
  -3   5  10     2066.71     2066.45    201.59 o 
  -2   5  10       33.62      120.71    157.82 o 
  -1   5  10     2324.04     2360.79    320.57 o 
   0   5  10     1376.50     1553.73    310.94 o 
   1   5  10    10038.81    10598.38    841.06 o 
   2   5  10      261.54      499.38    288.90 o 
   3   5  10      947.45     1139.60    328.44 o 
   4   5  10     3162.05     3286.72    403.14 o 
   5   5  10     1287.08     1664.30    370.74 o 
   6   5  10      825.79      941.31    344.77 o 
   7   5  10        5.55      258.64    355.91 o 
   8   5  10      608.93      852.76    524.32 o 
   9   5  10     1897.54     1336.95    551.97 o 
  10   5  10      126.75      568.28    535.56 o 
  11   5  10      380.11      291.85    590.70 o 
  12   5  10      775.49      576.85    595.02 o 
 -19   6  10     1234.31     2343.91    554.75 o 
 -18   6  10      179.90      281.39    465.65 o 
 -17   6  10      713.47      883.07    422.54 o 
 -16   6  10      744.87      583.99    441.28 o 
 -15   6  10     2245.89     3079.97    640.68 o 
 -14   6  10     1640.69     2183.55    439.03 o 
 -13   6  10     1175.89     1641.51    365.07 o 
 -12   6  10     1884.64     2046.98    366.88 o 
 -11   6  10       56.60       44.03    216.52 o 
 -10   6  10      744.65      679.49    235.92 o 
  -9   6  10     3110.31     3249.65    279.12 o 
  -8   6  10    11650.49    12320.08    739.87 o 
  -7   6  10     1578.77     1457.16    223.24 o 
  -6   6  10       32.47     -160.54    200.59 o 
  -5   6  10       12.61       30.86    206.86 o 
  -4   6  10     2658.96     2934.53    248.80 o 
  -3   6  10       86.32      188.49    165.14 o 
  -2   6  10       48.97       25.59    231.95 o 
  -1   6  10      493.22      452.95    270.08 o 
   0   6  10      184.54      147.68    284.85 o 
   1   6  10     1836.18     2114.24    366.86 o 
   2   6  10        6.71      179.57    322.25 o 
   3   6  10      432.99      641.37    389.33 o 
   4   6  10      248.27      777.85    336.26 o 
   5   6  10     8250.30     8552.18    577.66 o 
   6   6  10      643.92      812.96    375.08 o 
   7   6  10      288.26      457.43    368.99 o 
   8   6  10       26.73      179.35    386.13 o 
   9   6  10     1607.01     1868.80    556.01 o 
  10   6  10      428.48      198.67    531.06 o 
  11   6  10      585.53      649.89    615.25 o 
  12   6  10     2307.06     1894.51    692.34 o 
 -19   7  10       44.39      165.44    492.84 o 
 -18   7  10      140.95      349.68    454.82 o 
 -17   7  10     1155.41     1220.90    492.58 o 
 -16   7  10      223.31      340.98    392.58 o 
 -15   7  10      831.95      786.79    416.82 o 
 -14   7  10       31.97      115.18    351.06 o 
 -13   7  10     8632.95     9466.72    603.16 o 
 -12   7  10      100.17      129.66    288.28 o 
 -11   7  10     4436.52     4677.25    349.28 o 
 -10   7  10      421.39      589.40    221.23 o 
  -9   7  10     9097.84     8859.21    427.90 o 
  -8   7  10     8566.20     9256.94    448.70 o 
  -7   7  10     5814.55     6059.54    358.61 o 
  -6   7  10     1161.15     1281.87    256.13 o 
  -5   7  10       48.78      168.22    220.76 o 
  -4   7  10    12189.64    12329.68    733.91 o 
  -3   7  10     2570.30     3024.34    329.27 o 
  -2   7  10     3543.07     4184.68    418.67 o 
  -1   7  10     4341.25     4554.70    439.12 o 
   0   7  10     1340.77     1499.10    338.86 o 
   1   7  10      966.71     1274.37    343.12 o 
   2   7  10       37.10      113.26    311.68 o 
   3   7  10     2517.75     2844.00    426.95 o 
   4   7  10     1939.28     2388.49    460.46 o 
   5   7  10        2.14      624.88    416.27 o 
   6   7  10     1956.87     3156.76    544.98 o 
   7   7  10     1245.96     1475.89    430.03 o 
   8   7  10     2033.65     2478.58    471.07 o 
   9   7  10     1040.79     1167.82    611.04 o 
  10   7  10      518.25      390.97    583.36 o 
  11   7  10      862.50      790.47    605.49 o 
 -18   8  10       23.42      183.06    474.31 o 
 -17   8  10      130.45     -196.58    411.98 o 
 -16   8  10      473.22      711.46    447.22 o 
 -15   8  10      285.10      337.44    414.29 o 
 -14   8  10      121.67      224.36    389.00 o 
 -13   8  10      630.55     1058.04    371.26 o 
 -12   8  10     5178.80     6010.71    438.71 o 
 -11   8  10      657.89      525.69    266.19 o 
 -10   8  10      897.32     1033.43    248.84 o 
  -9   8  10     5304.94     5419.07    391.68 o 
  -8   8  10    15142.58    15192.76    500.37 o 
  -7   8  10     1490.83     1570.07    287.73 o 
  -6   8  10     1312.17     1529.68    277.68 o 
  -5   8  10       63.52      163.18    345.89 o 
  -4   8  10     3094.90     3232.73    349.68 o 
  -3   8  10      239.05      649.36    296.48 o 
  -2   8  10      129.25      385.88    289.05 o 
  -1   8  10    10646.08    11163.84    589.06 o 
   0   8  10      921.60     1521.55    347.58 o 
   1   8  10      161.39      351.51    331.89 o 
   2   8  10       69.40      300.59    347.58 o 
   3   8  10     4382.28     4749.36    513.89 o 
   4   8  10     4256.55     5389.75    564.75 o 
   5   8  10     1434.68     2044.46    466.25 o 
   6   8  10      124.71      243.26    436.49 o 
   7   8  10      126.03      825.92    469.14 o 
   8   8  10     1500.52     2210.78    565.76 o 
   9   8  10      308.94      115.24    824.74 o 
  10   8  10      124.93     -146.73    875.66 o 
  11   8  10        7.32     -195.57    566.84 o 
 -18   9  10        4.91      672.06    499.16 o 
 -17   9  10       53.45      350.51    467.67 o 
 -16   9  10       24.22      128.30    439.77 o 
 -15   9  10      119.15      254.24    425.26 o 
 -14   9  10        8.19     -103.42    387.47 o 
 -13   9  10       57.44      -43.37    344.66 o 
 -12   9  10      324.42      112.52    269.47 o 
 -11   9  10      558.42      548.26    281.66 o 
 -10   9  10       26.33     -104.79    239.34 o 
  -9   9  10     1659.67     1884.53    276.52 o 
  -8   9  10     1762.22     1808.13    279.01 o 
  -7   9  10     1567.85     1834.90    293.85 o 
  -6   9  10     2484.87     2492.78    447.19 o 
  -5   9  10       32.27      192.26    394.76 o 
  -4   9  10        2.35      148.21    394.49 o 
  -3   9  10      419.40      936.09    328.28 o 
  -2   9  10     6832.85     7698.78    528.98 o 
  -1   9  10     3434.84     4009.40    441.67 o 
   0   9  10     1857.89     2447.57    394.92 o 
   1   9  10      295.31      631.20    354.05 o 
   2   9  10     2084.74     2555.85    431.53 o 
   3   9  10     1541.39     1758.74    430.49 o 
   4   9  10      285.97      618.26    388.65 o 
   5   9  10      145.20       86.71    515.81 o 
   6   9  10        2.40      250.51    453.99 o 
   7   9  10       24.04      332.02    472.77 o 
   8   9  10      290.51      902.44    520.75 o 
   9   9  10        3.58      426.60    556.52 o 
  10   9  10       40.48       80.53    821.50 o 
 -17  10  10      237.32      310.41    464.00 o 
 -16  10  10      229.52      344.22    428.67 o 
 -15  10  10      249.12      165.44    437.95 o 
 -14  10  10      948.92      885.59    614.70 o 
 -13  10  10      596.93      671.50    335.87 o 
 -12  10  10     2931.50     3306.94    369.22 o 
 -11  10  10      333.76      316.05    268.90 o 
 -10  10  10       38.67      -80.16    257.71 o 
  -9  10  10     1400.22     1315.84    277.01 o 
  -8  10  10    15829.90    16722.72    605.65 o 
  -7  10  10     1026.23     1342.46    448.68 o 
  -6  10  10     1958.33     2489.87    489.95 o 
  -5  10  10      996.60     1443.54    432.57 o 
  -4  10  10     4796.01     5795.43    583.65 o 
  -3  10  10      133.35      553.70    341.22 o 
  -2  10  10      128.86      300.08    335.88 o 
  -1  10  10    16300.66    17410.82   1198.14 o 
   0  10  10      726.37     1514.19    397.78 o 
   1  10  10      195.29      408.54    368.55 o 
   2  10  10      231.87      548.79    398.72 o 
   3  10  10    13881.42    14881.13    756.21 o 
   4  10  10     3250.67     4743.82    637.76 o 
   5  10  10      686.10     1368.52    518.22 o 
   6  10  10        2.10      452.66    481.74 o 
   7  10  10     1661.80     2475.94    546.88 o 
   8  10  10     2278.57     3524.34    635.51 o 
   9  10  10      777.60     1286.66    786.97 o 
 -16  11  10      376.30      432.37    541.34 o 
 -15  11  10       32.47     -131.78    433.13 o 
 -14  11  10        9.68       15.07    406.24 o 
 -13  11  10     2885.55     2999.37    403.57 o 
 -12  11  10      719.42      485.16    302.04 o 
 -11  11  10        8.48     -111.49    271.41 o 
 -10  11  10       76.70      -88.05    277.57 o 
  -9  11  10      713.34      520.79    266.91 o 
  -8  11  10     9610.95     9308.89    907.15 o 
  -7  11  10      212.21      175.62    457.93 o 
  -6  11  10      113.32      106.40    440.26 o 
  -5  11  10      476.50      616.75    431.65 o 
  -4  11  10     5131.60     5368.15    623.05 o 
  -3  11  10       27.92      373.06    456.89 o 
  -2  11  10      212.90      534.75    380.88 o 
  -1  11  10     1970.27     2982.88    518.40 o 
   0  11  10     3787.32     4508.39    507.04 o 
   1  11  10        6.62      447.57    415.80 o 
   2  11  10      883.68     1119.16    419.36 o 
   3  11  10      190.76      622.93    605.26 o 
   4  11  10     8923.06    10693.27    719.41 o 
   5  11  10        8.32      281.63    442.62 o 
   6  11  10      312.99      424.08    482.65 o 
   7  11  10      799.02     1121.95    734.68 o 
   8  11  10     1718.50     3184.46   1155.96 o 
 -15  12  10      457.98      386.05    469.48 o 
 -14  12  10     1372.15     1852.29    391.49 o 
 -13  12  10       82.58      -64.70    334.35 o 
 -12  12  10      292.04      228.85    331.96 o 
 -11  12  10     1863.46     1967.19    338.06 o 
 -10  12  10      428.92      682.24    498.18 o 
  -9  12  10      404.81      449.56    382.13 o 
  -8  12  10     4020.65     4396.67    618.56 o 
  -7  12  10     3071.53     3519.86    940.98 o 
  -6  12  10      547.24      358.37    484.45 o 
  -5  12  10      214.39      404.07    455.92 o 
  -4  12  10     5997.99     7130.18    686.42 o 
  -3  12  10      830.58     1495.11    514.40 o 
  -2  12  10      259.50      791.62    401.29 o 
  -1  12  10     2395.84     3001.14    478.72 o 
   0  12  10     1123.34     1701.43    455.82 o 
   1  12  10      400.45      686.82    422.96 o 
   2  12  10       47.16      248.74    403.25 o 
   3  12  10     4804.05     5506.81    950.08 o 
   4  12  10      149.33      431.63    464.23 o 
   5  12  10     1724.61     2204.35    678.28 o 
   6  12  10      165.04      468.81    683.26 o 
   7  12  10      595.63      851.02    781.56 o 
 -14  13  10       13.21     -182.21    364.20 o 
 -13  13  10     1814.42     2035.13    641.08 o 
 -12  13  10     1139.03     1034.42    360.35 o 
 -11  13  10      635.42      535.35    399.06 o 
 -10  13  10        9.70     -347.07    487.17 o 
  -9  13  10     1884.62     2436.30    450.49 o 
  -8  13  10     2827.01     2761.43    728.26 o 
  -7  13  10     2926.73     3645.07   1118.19 o 
  -6  13  10      881.68      968.32    791.24 o 
  -5  13  10     1079.93     1640.71    618.05 o 
  -4  13  10     1308.17     1257.73    623.08 o 
  -3  13  10     1734.21     2659.15    584.23 o 
  -2  13  10     1338.20     1917.53    555.31 o 
  -1  13  10     1075.53     1185.51    448.70 o 
   0  13  10     4289.95     4923.16    809.43 o 
   1  13  10      233.35      486.81    541.40 o 
   2  13  10       80.20      266.10    474.70 o 
   3  13  10      687.91      830.33    528.59 o 
   4  13  10    10621.74    11085.65   1644.32 o 
   5  13  10       27.87      797.55    785.69 o 
   6  13  10       71.96      368.51   1024.25 o 
 -12  14  10      128.93      222.56    469.03 o 
 -11  14  10      564.22      949.94    494.11 o 
 -10  14  10      183.52       38.57    436.09 o 
  -9  14  10        8.86     -137.96    439.31 o 
  -8  14  10      298.82      122.08    781.53 o 
  -7  14  10      446.55     -111.74   1005.63 o 
  -6  14  10       27.41     -318.66    968.45 o 
  -5  14  10      818.07      619.71    726.59 o 
  -4  14  10     2660.31     3194.05    624.88 o 
  -3  14  10      218.21      326.28    517.14 o 
  -2  14  10        9.91      837.52    579.09 o 
  -1  14  10      117.18      753.47    567.28 o 
   0  14  10     1320.09     1050.25    751.42 o 
   1  14  10       30.07       -6.28    463.37 o 
   2  14  10       13.27        1.87    638.64 o 
   3  14  10       57.00     -134.53    674.42 o 
   4  14  10      281.79      815.59    546.51 o 
 -10  15  10      247.83      470.90    619.06 o 
  -9  15  10     2716.66     2917.17    827.65 o 
  -8  15  10      294.63      -87.00    789.90 o 
  -7  15  10     3810.80     4423.63   1517.49 o 
  -6  15  10       32.55      391.93    645.19 o 
  -5  15  10     1567.03     1401.27    636.47 o 
  -4  15  10        1.07       70.65    526.20 o 
  -3  15  10     2956.65     3355.35    648.71 o 
  -2  15  10     1063.43     1621.20    628.79 o 
  -1  15  10      542.91      819.97    567.02 o 
   0  15  10      519.98      918.59    640.76 o 
   1  15  10      624.57      367.69    594.58 o 
   2  15  10      276.74      133.18    581.95 o 
  -6  16  10       24.77      -46.52   1229.74 o 
  -5  16  10      124.79     -163.92    972.14 o 
  -4  16  10      398.09      294.19    548.71 o 
  -3  16  10      200.55      261.23    627.02 o 
  -2  16  10       72.40     -231.27    628.03 o 
 -20   1  11        1.56      270.86    517.57 o 
 -19   1  11      599.53      481.95    484.60 o 
 -18   1  11      278.43      241.10    472.18 o 
 -17   1  11     9589.20     9712.71    790.61 o 
 -16   1  11       42.96      295.55    473.00 o 
 -15   1  11     1413.97     1116.83    427.47 o 
 -14   1  11     5580.14     4307.88    503.98 o 
 -13   1  11    10331.84    10026.75    687.31 o 
 -12   1  11      576.99      515.38    325.83 o 
 -11   1  11     2630.41     1731.78    352.69 o 
 -10   1  11    45909.10    45025.82   2590.13 o 
  -9   1  11       11.26     -102.92    246.18 o 
  -8   1  11      299.14       33.89    249.80 o 
  -7   1  11     7723.56     7235.90    493.62 o 
  -6   1  11    45908.80    48534.53   1212.13 o 
  -5   1  11     1770.97     1597.54    158.39 o 
  -4   1  11       28.44       19.56    159.58 o 
  -3   1  11      661.18      720.16    157.45 o 
  -2   1  11      294.93      437.39    175.22 o 
  -1   1  11      744.58      870.80    202.93 o 
   0   1  11       25.92     -106.03    228.58 o 
   1   1  11     6526.74     5917.73    464.71 o 
   2   1  11    12532.37    11643.30    497.09 o 
   3   1  11     5585.55     5172.19    405.31 o 
   4   1  11      819.89      802.81    311.30 o 
   5   1  11      132.19      161.63    371.06 o 
   6   1  11      802.22     1073.00    450.99 o 
   7   1  11    12526.73    12507.67    894.88 o 
   8   1  11      845.32      846.96    512.08 o 
   9   1  11      161.93      348.47    521.88 o 
  10   1  11       46.64     -255.70    507.12 o 
  11   1  11     3410.51     3242.36    712.99 o 
  12   1  11       28.87      648.46    644.14 o 
 -20   2  11       32.59      188.05    480.09 o 
 -19   2  11       49.64      280.37    325.68 o 
 -18   2  11       91.10      163.73    360.33 o 
 -17   2  11      142.22      129.37    406.58 o 
 -16   2  11      239.35      -67.43    404.34 o 
 -15   2  11      619.22      238.22    401.80 o 
 -14   2  11     4232.51     3938.70    493.22 o 
 -13   2  11        5.33      -19.47    245.61 o 
 -12   2  11      664.46      326.96    181.42 o 
 -11   2  11      273.33      240.52    309.83 o 
 -10   2  11     7764.79     6847.67    740.66 o 
  -9   2  11     3813.02     3177.41    365.94 o 
  -8   2  11      639.05      510.51    231.03 o 
  -7   2  11    16432.52    16724.60    934.54 o 
  -6   2  11      763.55      744.41    171.63 o 
  -5   2  11    19983.59    19936.83    818.68 o 
  -4   2  11     1794.70     1880.77    184.53 o 
  -3   2  11    18044.56    17186.10    600.94 o 
  -2   2  11     1270.55     1430.18    201.20 o 
  -1   2  11     2721.93     2862.95    260.44 o 
   0   2  11      219.38      488.42    180.01 o 
   1   2  11     1289.81     1546.12    311.56 o 
   2   2  11    16323.49    15149.15    632.15 o 
   3   2  11     2831.32     2979.10    333.11 o 
   4   2  11      320.68      619.41    301.16 o 
   5   2  11      625.42      620.56    328.11 o 
   6   2  11     4223.80     4174.27    585.47 o 
   7   2  11      529.61     1099.56    491.58 o 
   8   2  11      260.23      267.49    488.59 o 
   9   2  11      605.70      742.69    536.79 o 
  10   2  11     2071.70     2065.62    610.19 o 
  11   2  11      222.29       70.57    578.84 o 
  12   2  11      136.55      293.29    612.03 o 
 -20   3  11       78.09      333.78    504.28 o 
 -19   3  11     1257.33     1984.75    531.40 o 
 -18   3  11      636.09     1022.44    482.50 o 
 -17   3  11     2504.55     2536.68    524.89 o 
 -16   3  11       96.20       41.00    388.97 o 
 -15   3  11     1119.96      898.17    351.40 o 
 -14   3  11        7.08     -127.38    295.72 o 
 -13   3  11     2230.42     1748.08    413.79 o 
 -12   3  11        2.02       23.20    318.75 o 
 -11   3  11     1530.88     1564.41    400.98 o 
 -10   3  11    18413.69    19525.93    943.99 o 
  -9   3  11        5.69      -50.96    242.57 o 
  -8   3  11     1829.39     1633.99    197.86 o 
  -7   3  11     2359.17     2355.02    236.58 o 
  -6   3  11    42466.85    44152.77   2491.89 o 
  -5   3  11      954.43      953.32    159.32 o 
  -4   3  11     2175.98     2347.56    232.79 o 
  -3   3  11     2269.95     2337.59    219.46 o 
  -2   3  11     8374.43     7643.62    532.44 o 
  -1   3  11      290.51      182.23    162.90 o 
   0   3  11        8.94      143.62    250.35 o 
   1   3  11    11259.83    10235.74    536.45 o 
   2   3  11      261.15      602.87    285.64 o 
   3   3  11      598.97      797.20    313.99 o 
   4   3  11       58.52      315.66    309.37 o 
   5   3  11     5015.72     4842.87    468.33 o 
   6   3  11      292.69      403.34    434.37 o 
   7   3  11     1135.15     1466.40    530.44 o 
   8   3  11       45.91       30.62    457.63 o 
   9   3  11      718.52      820.02    551.36 o 
  10   3  11      179.99      560.55    550.19 o 
  11   3  11      285.88     -229.99    543.35 o 
  12   3  11       76.75     -133.96    626.13 o 
 -20   4  11       62.04      324.43    488.02 o 
 -19   4  11       47.21      484.20    471.97 o 
 -18   4  11     1297.85     1546.81    548.71 o 
 -17   4  11       39.58        4.82    414.18 o 
 -16   4  11      114.92        6.28    400.78 o 
 -15   4  11     2365.13     2410.23    465.44 o 
 -14   4  11     3564.67     3030.10    417.89 o 
 -13   4  11     1245.81      933.23    384.67 o 
 -12   4  11      429.70      267.58    345.67 o 
 -11   4  11     5704.03     5127.56    568.40 o 
 -10   4  11     3779.08     3992.01    674.33 o 
  -9   4  11      218.02      147.07    240.07 o 
  -8   4  11      691.68      580.63    207.24 o 
  -7   4  11     2022.88     2098.53    234.50 o 
  -6   4  11     5147.77     5482.89    328.09 o 
  -5   4  11    18165.99    17990.29   1507.00 o 
  -4   4  11     1074.50     1111.68    189.38 o 
  -3   4  11     9769.53     9233.53    646.05 o 
  -2   4  11      436.52      407.27    175.49 o 
  -1   4  11     5822.37     6048.99    490.51 o 
   0   4  11     1520.68     1670.26    309.95 o 
   1   4  11        2.43      318.40    277.89 o 
   2   4  11    10963.01    10357.59    545.63 o 
   3   4  11     4079.99     4122.87    434.28 o 
   4   4  11      553.62      761.65    337.42 o 
   5   4  11      826.44      957.64    355.70 o 
   6   4  11     4301.58     4258.66    476.09 o 
   7   4  11     1986.77     2332.79    567.51 o 
   8   4  11       22.57      230.73    515.35 o 
   9   4  11        9.21      160.91    540.00 o 
  10   4  11     1398.43     1778.88    644.87 o 
  11   4  11       56.59     -130.10    560.53 o 
 -20   5  11      109.25      139.66    493.32 o 
 -19   5  11     3304.72     2707.66   1720.50 o 
 -18   5  11      785.71     1112.24    496.81 o 
 -17   5  11        0.03      368.70    458.72 o 
 -16   5  11       85.91       76.29    425.00 o 
 -15   5  11     4195.28     4515.17    908.83 o 
 -14   5  11     4583.51     4745.63    874.99 o 
 -13   5  11       55.49      180.26    335.31 o 
 -12   5  11     1509.53     1292.49    381.74 o 
 -11   5  11       29.14      -24.30    316.45 o 
 -10   5  11     3080.69     2734.42    549.38 o 
  -9   5  11     1870.81     1928.54    252.16 o 
  -8   5  11        8.25      119.96    192.44 o 
  -7   5  11     2894.63     2616.19    259.08 o 
  -6   5  11    16706.28    16437.23   1040.24 o 
  -5   5  11     4173.03     4224.08    373.61 o 
  -4   5  11     2957.09     2712.68    244.43 o 
  -3   5  11     1493.15     1401.40    202.22 o 
  -2   5  11    49716.47    48601.00   4443.47 o 
  -1   5  11      933.71     1088.83    310.66 o 
   0   5  11     1564.95     1576.82    349.01 o 
   1   5  11     9357.10    10142.90   1375.15 o 
   2   5  11    20778.30    19425.82    722.69 o 
   3   5  11     2799.54     2899.52    399.15 o 
   4   5  11       39.93      261.78    331.59 o 
   5   5  11    17702.59    17962.28    743.12 o 
   6   5  11     2685.07     2954.80    439.85 o 
   7   5  11       37.22      -31.19    461.22 o 
   8   5  11      157.49      264.62    516.14 o 
   9   5  11     3991.24     4185.83    713.98 o 
  10   5  11        3.97     -410.60    564.93 o 
  11   5  11       60.57      244.85    637.31 o 
 -19   6  11      505.82      751.52    489.92 o 
 -18   6  11     1622.52     1959.70    539.58 o 
 -17   6  11      180.30      409.80    432.29 o 
 -16   6  11      605.39      771.62    452.57 o 
 -15   6  11      524.59      833.72    418.81 o 
 -14   6  11       92.46      364.64    332.57 o 
 -13   6  11      937.08      876.38    340.10 o 
 -12   6  11      353.73      341.10    320.71 o 
 -11   6  11     4893.09     5409.79    512.34 o 
 -10   6  11      699.98      698.38    242.30 o 
  -9   6  11       35.75      224.07    216.71 o 
  -8   6  11       73.34       86.20    190.12 o 
  -7   6  11     2024.57     2030.97    250.93 o 
  -6   6  11     2232.99     2251.43    288.67 o 
  -5   6  11     1286.82     1142.48    254.21 o 
  -4   6  11      101.14       31.58    212.06 o 
  -3   6  11      330.41      636.07    262.44 o 
  -2   6  11     4185.17     4602.64    449.35 o 
  -1   6  11       15.21       61.34    282.00 o 
   0   6  11       92.62      292.33    317.93 o 
   1   6  11     1678.34     1888.01    397.00 o 
   2   6  11     1314.81     1571.54    419.69 o 
   3   6  11     1184.11     1869.41    448.84 o 
   4   6  11       49.52      442.85    360.44 o 
   5   6  11     2211.82     2209.33    425.88 o 
   6   6  11     3190.77     4013.18    511.86 o 
   7   6  11      429.52      468.34    408.39 o 
   8   6  11      420.53      385.49    534.96 o 
   9   6  11        4.85      122.83    554.19 o 
  10   6  11       61.85       91.94    587.61 o 
  11   6  11        2.46       93.81    634.79 o 
 -19   7  11     1276.59     1740.57    550.80 o 
 -18   7  11      655.76      840.49    481.00 o 
 -17   7  11        1.04      -72.96    422.57 o 
 -16   7  11       15.70       87.72    403.79 o 
 -15   7  11     2327.93     2474.96    452.91 o 
 -14   7  11       41.99      317.58    363.47 o 
 -13   7  11       36.78      150.42    347.90 o 
 -12   7  11     2042.45     2129.16    377.24 o 
 -11   7  11       11.62     -101.34    303.45 o 
 -10   7  11     3753.38     3579.92    329.20 o 
  -9   7  11     4403.33     4189.88    327.42 o 
  -8   7  11     3374.55     3297.97    303.71 o 
  -7   7  11        3.45      -56.74    209.93 o 
  -6   7  11     1039.84      913.40    266.39 o 
  -5   7  11     2688.22     3046.93    442.39 o 
  -4   7  11       64.81      155.20    373.45 o 
  -3   7  11     3337.92     3662.47    403.98 o 
  -2   7  11    32754.77    34030.83   1867.84 o 
  -1   7  11     2841.18     3070.83    381.86 o 
   0   7  11       36.43      242.97    326.13 o 
   1   7  11        3.04       67.36    341.04 o 
   2   7  11    13456.61    14571.90   1648.61 o 
   3   7  11     4961.65     5222.31    555.79 o 
   4   7  11        7.12      466.35    445.13 o 
   5   7  11     5422.92     6796.29   1715.45 o 
   6   7  11      133.60      571.60    483.76 o 
   7   7  11      212.98      324.15    425.49 o 
   8   7  11      114.51     -167.78    537.07 o 
   9   7  11     2292.75     2781.46    698.10 o 
  10   7  11     1158.12     1275.58    696.41 o 
 -18   8  11      559.35      807.25    502.63 o 
 -17   8  11      521.12      722.65    459.47 o 
 -16   8  11      654.51      739.34    448.19 o 
 -15   8  11      744.66      463.10    432.41 o 
 -14   8  11     3648.13     4170.79    473.75 o 
 -13   8  11      190.40      -59.95    347.73 o 
 -12   8  11      124.14      -52.01    330.99 o 
 -11   8  11      328.03      223.39    255.83 o 
 -10   8  11     1570.96     1977.58    299.38 o 
  -9   8  11     2517.37     2477.07    289.65 o 
  -8   8  11      398.25      435.64    242.09 o 
  -7   8  11     7797.17     8368.68    494.64 o 
  -6   8  11       26.50      103.88    364.68 o 
  -5   8  11      188.62      165.67    388.26 o 
  -4   8  11       18.08      294.59    414.57 o 
  -3   8  11     5894.22     6083.30    486.21 o 
  -2   8  11     1321.38     1767.58    361.84 o 
  -1   8  11      253.32      755.16    335.31 o 
   0   8  11     2675.81     2946.07    481.21 o 
   1   8  11      728.98     1234.55    388.37 o 
   2   8  11      652.59      915.69    383.55 o 
   3   8  11      113.49      526.71    421.00 o 
   4   8  11      548.05      745.93    452.01 o 
   5   8  11      886.94     1412.13    494.17 o 
   6   8  11      963.07     1906.56    545.11 o 
   7   8  11      350.12     1059.41    552.53 o 
   8   8  11      127.48      350.35    551.65 o 
   9   8  11      164.82      -44.97    935.21 o 
  10   8  11     1590.62     1331.24   1066.60 o 
 -17   9  11      583.12      928.06    495.08 o 
 -16   9  11      259.79      387.68    445.65 o 
 -15   9  11      588.57      612.60    423.97 o 
 -14   9  11     5504.30     5365.92    545.58 o 
 -13   9  11     2560.09     3295.65    425.65 o 
 -12   9  11      137.69     -243.60    333.37 o 
 -11   9  11      205.90      200.94    269.20 o 
 -10   9  11     2761.75     2721.12    312.60 o 
  -9   9  11     1771.06     1998.86    297.46 o 
  -8   9  11      206.15      179.78    243.36 o 
  -7   9  11      506.25      553.13    416.12 o 
  -6   9  11      736.16      970.14    407.05 o 
  -5   9  11      768.17     1287.42    437.82 o 
  -4   9  11     1258.50     1566.21    484.02 o 
  -3   9  11     1382.88     1749.37    466.13 o 
  -2   9  11     1559.06     2475.03    400.18 o 
  -1   9  11     5344.74     5546.33    537.51 o 
   0   9  11      980.53     1054.51    387.85 o 
   1   9  11     1159.41     1714.51    424.02 o 
   2   9  11       91.94      306.76    376.19 o 
   3   9  11     2042.38     3142.10    500.31 o 
   4   9  11       87.66      321.05    421.58 o 
   5   9  11       23.05      373.95    466.80 o 
   6   9  11     2612.95     3697.11    681.29 o 
   7   9  11       85.15      433.52    543.61 o 
   8   9  11        0.52     -112.27    527.92 o 
   9   9  11      626.54     1093.19    938.40 o 
 -17  10  11       36.99      196.59    480.30 o 
 -16  10  11        5.06     -414.33    426.85 o 
 -15  10  11     1442.57     1517.65    486.07 o 
 -14  10  11     3554.43     3476.66    522.98 o 
 -13  10  11      619.64      432.82    381.45 o 
 -12  10  11      290.57      147.30    303.35 o 
 -11  10  11       43.82      -55.33    276.56 o 
 -10  10  11     3127.49     2951.31    343.74 o 
  -9  10  11     2726.47     2951.72    319.01 o 
  -8  10  11     1797.54     1739.53    373.36 o 
  -7  10  11     6285.00     6379.59    618.83 o 
  -6  10  11      101.99      403.27    439.20 o 
  -5  10  11      886.46     1087.46    442.75 o 
  -4  10  11      225.88      545.27    439.01 o 
  -3  10  11     5970.25     6342.79    672.37 o 
  -2  10  11      781.74     1563.40    405.30 o 
  -1  10  11      633.27      981.79    396.99 o 
   0  10  11      694.18      971.81    501.62 o 
   1  10  11       45.42      498.05    399.30 o 
   2  10  11        0.00      219.28    409.31 o 
   3  10  11     2017.73     3153.62    689.47 o 
   4  10  11      441.31     1200.20    579.45 o 
   5  10  11      183.84      649.39    503.25 o 
   6  10  11      707.71     1194.45    562.04 o 
   7  10  11      492.33     1342.85    624.50 o 
   8  10  11       44.29      367.92    590.63 o 
 -16  11  11      194.78      273.89    543.35 o 
 -15  11  11      239.48      233.46    443.60 o 
 -14  11  11     2054.35     2379.88    562.45 o 
 -13  11  11     2300.69     2612.44    486.33 o 
 -12  11  11     2080.43     2249.25    360.62 o 
 -11  11  11       67.62      -95.92    283.34 o 
 -10  11  11     3948.49     3673.75    446.82 o 
  -9  11  11      452.94      216.54    353.12 o 
  -8  11  11     1134.59      996.53    505.72 o 
  -7  11  11     2232.91     2370.65    540.67 o 
  -6  11  11     2466.39     3030.30    713.86 o 
  -5  11  11     1454.45     1712.89    497.33 o 
  -4  11  11        5.85       60.92    463.88 o 
  -3  11  11     4124.14     4934.26    667.77 o 
  -2  11  11      174.10      765.42    523.96 o 
  -1  11  11     2224.08     2953.30    489.69 o 
   0  11  11      103.10      626.41    421.40 o 
   1  11  11      299.01      468.17    409.26 o 
   2  11  11        3.16      458.12    437.69 o 
   3  11  11      401.63     1264.00   1210.31 o 
   4  11  11      192.36      846.46    496.86 o 
   5  11  11       13.78      436.93    493.38 o 
   6  11  11       25.68      665.02    595.90 o 
   7  11  11      179.61      569.67    653.66 o 
 -14  12  11     1819.80     2277.08    580.20 o 
 -13  12  11      909.90      678.31    445.06 o 
 -12  12  11        0.60     -329.66    354.42 o 
 -11  12  11      514.86      256.80    599.87 o 
 -10  12  11      431.72      274.71    397.78 o 
  -9  12  11     1866.04     1909.71    408.24 o 
  -8  12  11      167.83       21.35    653.56 o 
  -7  12  11      407.98      129.23    509.19 o 
  -6  12  11     1422.63     1920.62    557.90 o 
  -5  12  11     1066.65      969.03    577.52 o 
  -4  12  11      618.10     1203.00    524.08 o 
  -3  12  11     3038.92     3905.87    614.45 o 
  -2  12  11     4456.35     6654.61    769.35 o 
  -1  12  11      626.93     1201.74    532.50 o 
   0  12  11      227.00      767.94    467.08 o 
   1  12  11       55.19      541.49    457.75 o 
   2  12  11     3274.88     3811.02    689.82 o 
   3  12  11      598.44     1194.66    540.09 o 
   4  12  11      114.29      562.37    582.61 o 
   5  12  11      712.86     1088.66    535.16 o 
   6  12  11     1698.98     2013.44    903.70 o 
 -13  13  11      439.74      912.61    501.05 o 
 -12  13  11      619.49      917.06    471.61 o 
 -11  13  11      293.78      387.10    415.21 o 
 -10  13  11     2338.53     2641.97    591.61 o 
  -9  13  11       51.92     -201.27    368.56 o 
  -8  13  11      327.21      152.01    490.44 o 
  -7  13  11      683.95      867.87    708.84 o 
  -6  13  11     2419.54     3072.82    574.02 o 
  -5  13  11      435.26      807.43    560.09 o 
  -4  13  11       82.64       46.53    503.18 o 
  -3  13  11     4500.39     5945.89    995.58 o 
  -2  13  11     1684.88     2731.29    597.96 o 
  -1  13  11       36.51      776.87    540.37 o 
   0  13  11      678.68      966.23    474.80 o 
   1  13  11     1907.33     1947.68    534.87 o 
   2  13  11     1331.99     1953.70    846.44 o 
   3  13  11        1.64      697.62    522.48 o 
   4  13  11      880.87     1405.37    568.43 o 
 -11  14  11       49.68      238.72    459.65 o 
 -10  14  11      869.56      393.42    639.52 o 
  -9  14  11     1465.29     1080.69    624.24 o 
  -8  14  11       74.70     -107.26   1189.88 o 
  -7  14  11      230.25     -157.78    958.73 o 
  -6  14  11       90.09     -143.89    929.59 o 
  -5  14  11     1447.45     1346.28    658.92 o 
  -4  14  11      857.49      931.10    543.16 o 
  -3  14  11     1696.88     1814.89    626.88 o 
  -2  14  11     1738.72     2186.05    625.01 o 
  -1  14  11      429.91     1038.76    611.30 o 
   0  14  11      998.84     2462.93    690.38 o 
   1  14  11      433.76      784.94    527.11 o 
   2  14  11     1436.04     1326.02    622.22 o 
   3  14  11       55.95       54.41    718.23 o 
  -8  15  11        0.48     -250.20   1024.73 o 
  -7  15  11       59.62        2.90   1256.21 o 
  -6  15  11     1840.60     1440.56    848.53 o 
  -5  15  11       32.42     -151.31    773.16 o 
  -4  15  11       88.93     -144.33    601.55 o 
  -3  15  11     1534.59     2171.04    685.21 o 
  -2  15  11      580.33     1015.03    601.32 o 
  -1  15  11        0.87      436.21    631.81 o 
   0  15  11        0.36      302.12    570.18 o 
 -20   0  12      638.77     1252.19    731.61 o 
 -19   0  12      447.93      639.16    735.63 o 
 -18   0  12      253.13      577.52    704.14 o 
 -17   0  12     8568.01     9637.60   1135.60 o 
 -16   0  12     4245.69     3378.02    623.75 o 
 -15   0  12       17.20     -153.42    537.32 o 
 -14   0  12       10.06     -483.72    483.72 o 
 -13   0  12    21559.73    20946.13   1299.08 o 
 -12   0  12     3758.36     2485.61    487.07 o 
 -11   0  12      713.60      153.42    459.60 o 
 -10   0  12      755.79      456.92    442.85 o 
  -9   0  12      895.70     1067.94    447.54 o 
  -8   0  12      107.95      -34.84    298.14 o 
  -7   0  12     6203.18     5683.41    688.06 o 
  -6   0  12      192.11      224.44    328.95 o 
  -5   0  12     5052.97     4330.06    667.96 o 
  -4   0  12    13128.09    13498.16    554.14 o 
  -3   0  12      988.12      888.23    247.38 o 
  -2   0  12      526.51      666.23    257.59 o 
  -1   0  12      672.15      906.48    418.74 o 
   0   0  12    28548.88    26518.98   1364.07 o 
   1   0  12    16736.32    14118.25    786.80 o 
   2   0  12      729.31     1106.94    417.39 o 
   3   0  12     4510.03     4743.47    581.03 o 
   4   0  12     3851.53     4962.51    853.55 o 
   5   0  12     2696.74     2712.06    740.32 o 
   6   0  12      234.91      669.31    645.19 o 
   7   0  12    16621.81    15482.47   1388.86 o 
   8   0  12      153.76       34.17    719.55 o 
   9   0  12      316.50      669.31    764.44 o 
  10   0  12      294.27      779.85    871.64 o 
  11   0  12     7382.64     7773.73   1324.54 o 
 -20   1  12      732.05     1499.91    570.34 o 
 -19   1  12      104.71      301.52    481.40 o 
 -18   1  12       10.63      459.67    487.47 o 
 -17   1  12       24.42      -52.49    384.31 o 
 -16   1  12      444.57      563.88    432.84 o 
 -15   1  12        9.45      -97.12    388.62 o 
 -14   1  12      129.30      -48.66    358.60 o 
 -13   1  12       47.17     -132.12    218.31 o 
 -12   1  12     1179.06      888.33    339.85 o 
 -11   1  12      996.91      640.18    412.37 o 
 -10   1  12       80.73     -113.97    234.33 o 
  -9   1  12      455.89       40.75    282.58 o 
  -8   1  12      837.05      635.16    271.65 o 
  -7   1  12       18.20     -135.64    248.38 o 
  -6   1  12      353.06      221.18    243.11 o 
  -5   1  12    10737.91    10776.69    351.46 o 
  -4   1  12        9.97      -88.13    171.97 o 
  -3   1  12     5835.13     5488.08    299.09 o 
  -2   1  12     1072.77     1004.13    214.34 o 
  -1   1  12     6487.16     6286.59    352.22 o 
   0   1  12     1024.82      983.41    308.58 o 
   1   1  12     2513.10     2359.57    353.25 o 
   2   1  12      943.04     1143.04    298.49 o 
   3   1  12       54.10      148.93    271.68 o 
   4   1  12     1660.12     1634.71    377.62 o 
   5   1  12      115.23      376.86    413.81 o 
   6   1  12      116.53      315.39    460.44 o 
   7   1  12       13.40      527.98    489.60 o 
   8   1  12       93.06      354.18    518.95 o 
   9   1  12       88.05       86.41    539.54 o 
  10   1  12       11.98     -142.62    532.59 o 
  11   1  12       77.88      213.80    626.28 o 
 -20   2  12       88.12      717.63    510.15 o 
 -19   2  12      791.91     1035.88    449.42 o 
 -18   2  12        4.61     -129.00    445.21 o 
 -17   2  12     3999.33     2714.28   1673.93 o 
 -16   2  12     3545.41     3344.15    518.50 o 
 -15   2  12      730.76      443.18    412.72 o 
 -14   2  12       72.27       43.68    385.75 o 
 -13   2  12     8651.75     8689.25    638.29 o 
 -12   2  12     7669.60     7885.19    656.68 o 
 -11   2  12     1869.01     1569.79    522.58 o 
 -10   2  12       16.28      -86.72    289.86 o 
  -9   2  12      960.36      819.52    308.97 o 
  -8   2  12     6093.65     5746.24    687.06 o 
  -7   2  12     1611.45     1392.26    290.10 o 
  -6   2  12       52.91        8.39    174.90 o 
  -5   2  12      166.94      132.89    193.68 o 
  -4   2  12    13054.35    13124.19    628.86 o 
  -3   2  12     1557.82     1503.05    265.31 o 
  -2   2  12      619.07      679.37    198.28 o 
  -1   2  12      395.38      694.25    198.06 o 
   0   2  12    16229.23    14702.14    618.58 o 
   1   2  12     7295.48     6549.85    505.64 o 
   2   2  12      354.63      376.09    311.36 o 
   3   2  12     1293.38     1746.94    361.92 o 
   4   2  12     1208.80     1720.28    372.78 o 
   5   2  12     1594.30     1520.95    484.60 o 
   6   2  12       40.35      243.79    461.10 o 
   7   2  12     4149.57     4193.15    649.63 o 
   8   2  12     1613.60     2009.54    606.98 o 
   9   2  12        3.31     -197.57    529.47 o 
  10   2  12      136.81      -82.34    585.98 o 
  11   2  12     2318.78     1960.65    699.00 o 
 -20   3  12     1830.32     2909.22    607.39 o 
 -19   3  12      525.81      856.55    488.97 o 
 -18   3  12      141.84      358.10    468.77 o 
 -17   3  12       39.07     -103.33    450.67 o 
 -16   3  12      309.24      301.34    424.66 o 
 -15   3  12      135.77       90.54    321.13 o 
 -14   3  12       50.88       -2.79    385.98 o 
 -13   3  12      499.48      354.45    369.52 o 
 -12   3  12     7671.92     7924.33    807.65 o 
 -11   3  12     1542.04     1440.63    369.43 o 
 -10   3  12       33.26       -8.09    345.03 o 
  -9   3  12     1502.08      936.04    323.37 o 
  -8   3  12    13445.37    11962.88   1661.87 o 
  -7   3  12      165.52      121.76    196.28 o 
  -6   3  12      187.03      192.69    190.98 o 
  -5   3  12    28767.91    29069.85   1690.25 o 
  -4   3  12     1565.10     1261.51    205.98 o 
  -3   3  12     9388.79     8506.77    696.57 o 
  -2   3  12     1748.59     1429.86    217.25 o 
  -1   3  12    21214.09    19506.72    686.52 o 
   0   3  12      720.61     1055.88    313.10 o 
   1   3  12     1314.60     1775.05    337.50 o 
   2   3  12      670.98      907.58    340.20 o 
   3   3  12      473.65      733.90    345.10 o 
   4   3  12     4568.13     4665.73    482.95 o 
   5   3  12     1579.28     1900.74    397.55 o 
   6   3  12        5.56      225.79    485.43 o 
   7   3  12      205.70      709.01    517.74 o 
   8   3  12      452.12      738.12    543.62 o 
   9   3  12      203.83      118.70    574.62 o 
  10   3  12       24.19      266.46    608.80 o 
  11   3  12       10.12      262.57    634.81 o 
 -20   4  12       26.94      451.41    448.16 o 
 -19   4  12     1005.24     1292.20    469.88 o 
 -18   4  12       63.35      595.31    433.60 o 
 -17   4  12       16.59      179.95    418.84 o 
 -16   4  12     1059.83     1176.83    461.37 o 
 -15   4  12     3532.87     2954.43    436.80 o 
 -14   4  12      742.97      654.14    397.63 o 
 -13   4  12      170.61      239.46    362.41 o 
 -12   4  12     4357.65     3865.66    703.81 o 
 -11   4  12     3199.70     2748.79    399.37 o 
 -10   4  12     2366.11     1966.53    379.39 o 
  -9   4  12      342.42      372.39    299.34 o 
  -8   4  12    12314.92    12016.23   1459.55 o 
  -7   4  12      343.28      662.73    217.75 o 
  -6   4  12       80.30      132.69    195.25 o 
  -5   4  12     1706.18     1829.62    281.86 o 
  -4   4  12    16030.60    15045.97   1224.39 o 
  -3   4  12       48.38      107.27    181.61 o 
  -2   4  12     1394.52     1319.71    316.81 o 
  -1   4  12     3979.19     4306.01    446.07 o 
   0   4  12     5150.23     5652.58    474.90 o 
   1   4  12     2110.41     2256.13    365.77 o 
   2   4  12      700.99      813.13    342.71 o 
   3   4  12      324.84      421.99    332.43 o 
   4   4  12       10.52      310.64    352.27 o 
   5   4  12     3522.59     3622.19    460.76 o 
   6   4  12       81.51      206.35    461.67 o 
   7   4  12      350.96      561.13    543.34 o 
   8   4  12     1879.41     2096.60    656.49 o 
   9   4  12     1178.04      857.77    597.73 o 
  10   4  12      112.44     -206.68    572.64 o 
 -19   5  12      392.02      883.18    510.90 o 
 -18   5  12      487.87      770.35    487.12 o 
 -17   5  12      380.18      608.57    481.00 o 
 -16   5  12      364.30      334.93    409.83 o 
 -15   5  12      230.17      347.48    408.69 o 
 -14   5  12      884.77      716.79    394.83 o 
 -13   5  12     1002.87      638.46    342.36 o 
 -12   5  12     6907.40     7827.13    662.50 o 
 -11   5  12       50.35      -56.90    332.33 o 
 -10   5  12      230.95      218.48    317.35 o 
  -9   5  12     2307.48     2030.25    367.20 o 
  -8   5  12     3595.74     3729.87    349.84 o 
  -7   5  12        6.16       21.06    202.37 o 
  -6   5  12       16.42      -81.32    198.47 o 
  -5   5  12      390.15      503.21    233.33 o 
  -4   5  12     1486.67     1641.23    260.80 o 
  -3   5  12      150.36      179.26    255.24 o 
  -2   5  12       25.32     -141.38    264.94 o 
  -1   5  12     5215.74     5362.56    488.43 o 
   0   5  12     4257.68     4941.61    566.00 o 
   1   5  12     1209.37     1440.48    443.01 o 
   2   5  12      247.84      671.90    335.27 o 
   3   5  12      571.87      581.87    366.11 o 
   4   5  12        5.20      489.10    374.68 o 
   5   5  12     4063.20     3891.73    480.04 o 
   6   5  12       11.73      286.66    393.08 o 
   7   5  12      589.43      400.47    528.42 o 
   8   5  12       61.22      236.95    550.89 o 
   9   5  12      253.48      543.93    612.50 o 
  10   5  12      509.38       57.54    621.96 o 
 -19   6  12      604.67     1151.16    534.11 o 
 -18   6  12        4.96      -19.44    471.92 o 
 -17   6  12      530.02      900.99    469.12 o 
 -16   6  12       14.56      465.63    446.19 o 
 -15   6  12     2528.73     3106.61    514.45 o 
 -14   6  12      195.56      508.79    359.04 o 
 -13   6  12     1749.86     1670.31    390.04 o 
 -12   6  12      397.34      639.07    317.67 o 
 -11   6  12     2001.22     1884.31    350.96 o 
 -10   6  12     1239.44     1127.26    300.11 o 
  -9   6  12      657.66      571.98    265.84 o 
  -8   6  12     5926.95     6177.74    384.19 o 
  -7   6  12      219.72      442.19    222.03 o 
  -6   6  12      991.35      863.95    337.86 o 
  -5   6  12     3691.05     4413.50    543.23 o 
  -4   6  12    10639.93    11093.20   1664.22 o 
  -3   6  12       52.49       36.69    378.09 o 
  -2   6  12     1051.28     1064.04    327.44 o 
  -1   6  12     7645.59     8085.97    682.19 o 
   0   6  12      971.48     1290.73    390.62 o 
   1   6  12     2072.43     2251.17    432.40 o 
   2   6  12      641.86      507.43    411.07 o 
   3   6  12     1622.09     1687.45    514.16 o 
   4   6  12       57.32      333.61    374.58 o 
   5   6  12     5673.58     5808.38    557.49 o 
   6   6  12        9.66      318.37    401.77 o 
   7   6  12      512.20      778.43    564.77 o 
   8   6  12        3.67      278.40    521.68 o 
   9   6  12     2014.31     2196.51    711.45 o 
 -18   7  12        0.28      140.90    418.62 o 
 -17   7  12      385.36      634.15    489.68 o 
 -16   7  12      874.43      990.88    450.04 o 
 -15   7  12       28.71      159.36    381.06 o 
 -14   7  12       36.28      -52.07    367.62 o 
 -13   7  12        0.94      221.93    353.30 o 
 -12   7  12     1216.33     1191.18    369.36 o 
 -11   7  12      774.84      799.13    351.08 o 
 -10   7  12       83.42      307.76    310.31 o 
  -9   7  12     7405.64     6901.33    412.78 o 
  -8   7  12     3186.03     3058.24    307.56 o 
  -7   7  12     2797.40     2863.91    292.20 o 
  -6   7  12        4.93      130.97    374.16 o 
  -5   7  12     7114.10     7689.70    922.89 o 
  -4   7  12    21040.33    22062.03   2318.45 o 
  -3   7  12     1387.50     1703.70    448.70 o 
  -2   7  12     1931.29     2585.72    390.37 o 
  -1   7  12       21.35      165.49    324.69 o 
   0   7  12    12053.58    12529.72   1251.27 o 
   1   7  12      500.79      854.02    422.26 o 
   2   7  12     1217.78     1510.17    452.81 o 
   3   7  12       66.49      532.01    447.14 o 
   4   7  12     2138.99     3204.77    541.76 o 
   5   7  12      569.12     1739.75    547.91 o 
   6   7  12       65.43      605.48    519.23 o 
   7   7  12      238.44      627.99    451.18 o 
   8   7  12       45.52       49.71    590.13 o 
   9   7  12       67.76      468.65    652.06 o 
 -18   8  12      199.23      784.35    506.01 o 
 -17   8  12       65.52      144.63    450.50 o 
 -16   8  12      360.54      639.13    415.78 o 
 -15   8  12     1904.63     2447.37    451.72 o 
 -14   8  12      375.00      466.10    394.23 o 
 -13   8  12       94.16      113.40    365.82 o 
 -12   8  12      315.14      493.28    356.58 o 
 -11   8  12      448.59      685.42    340.22 o 
 -10   8  12        7.89      -35.74    308.01 o 
  -9   8  12     2970.05     3032.53    295.92 o 
  -8   8  12    11249.25    11753.74    475.97 o 
  -7   8  12     1801.78     1937.45    449.14 o 
  -6   8  12     1092.44      918.30    433.18 o 
  -5   8  12     2992.96     3182.96    515.79 o 
  -4   8  12     5023.26     6187.46    620.07 o 
  -3   8  12     3818.88     4151.44    565.88 o 
  -2   8  12     1735.11     2363.41    521.58 o 
  -1   8  12     1666.84     2416.76    410.50 o 
   0   8  12      380.39      870.88    388.32 o 
   1   8  12      946.40     1345.86    434.55 o 
   2   8  12      241.27      873.58    452.19 o 
   3   8  12     5166.29     6343.42    644.87 o 
   4   8  12      255.36      314.25    524.75 o 
   5   8  12      998.94     1993.73    547.16 o 
   6   8  12       56.70      605.37    542.10 o 
   7   8  12      739.05     1529.64    609.75 o 
   8   8  12      551.00      466.31    944.67 o 
 -17   9  12      404.04      906.36    503.24 o 
 -16   9  12     1052.29     1266.00    498.46 o 
 -15   9  12      874.50      972.95    466.27 o 
 -14   9  12        2.01      281.80    381.59 o 
 -13   9  12     2576.76     2734.40    428.58 o 
 -12   9  12       89.89      244.31    350.28 o 
 -11   9  12     2055.20     1752.55    397.56 o 
 -10   9  12      320.66      327.97    275.93 o 
  -9   9  12      436.82      595.14    272.71 o 
  -8   9  12       73.48      -14.04    340.27 o 
  -7   9  12     4218.50     4518.52    569.04 o 
  -6   9  12       26.01      154.68    411.58 o 
  -5   9  12      449.70      492.15    429.03 o 
  -4   9  12     1239.47     1422.55    472.06 o 
  -3   9  12     3741.99     4666.08    609.55 o 
  -2   9  12     1786.27     2237.01    537.36 o 
  -1   9  12        2.68      349.46    362.90 o 
   0   9  12     3122.27     4098.33    492.70 o 
   1   9  12       14.75      527.84    400.16 o 
   2   9  12     2425.29     3151.43    528.96 o 
   3   9  12      160.72      662.05    557.00 o 
   4   9  12     2358.44     3551.95    589.25 o 
   5   9  12     1545.80     2224.68    578.13 o 
   6   9  12      334.32      902.45    582.99 o 
   7   9  12      203.13      895.49    605.84 o 
   8   9  12      354.22     1254.78   2280.93 o 
 -16  10  12      113.22      615.98    485.17 o 
 -15  10  12     1270.08     1685.99    511.86 o 
 -14  10  12      605.01      577.85    419.17 o 
 -13  10  12      403.12      207.30    382.48 o 
 -12  10  12       27.50      605.31    773.54 o 
 -11  10  12       59.57     -222.01    338.07 o 
 -10  10  12      787.02      917.18    318.99 o 
  -9  10  12     2280.22     2433.06    400.71 o 
  -8  10  12     5920.96     6042.90    533.26 o 
  -7  10  12     1440.70     1213.13    462.04 o 
  -6  10  12        9.34      -72.85    458.88 o 
  -5  10  12     3443.19     4314.79    610.28 o 
  -4  10  12     6837.06     7789.37    734.99 o 
  -3  10  12      799.79     1218.65    502.38 o 
  -2  10  12       28.11      130.67    481.37 o 
  -1  10  12      360.30      498.11    503.42 o 
   0  10  12       14.06      390.19    420.06 o 
   1  10  12        1.62      371.36    417.54 o 
   2  10  12      128.13      633.59    476.42 o 
   3  10  12     7431.54     8854.28   1179.65 o 
   4  10  12      149.27      603.79    493.42 o 
   5  10  12        4.05      424.56    547.87 o 
   6  10  12        2.42      652.50    554.67 o 
   7  10  12     4512.54     6831.83   1958.33 o 
 -15  11  12     1151.17     1429.87    499.29 o 
 -14  11  12        1.19     -198.05    420.10 o 
 -13  11  12     2184.50     2301.87    464.56 o 
 -12  11  12       32.73     -375.23    375.23 o 
 -11  11  12      695.86      424.25    401.07 o 
 -10  11  12       67.19       48.97    332.22 o 
  -9  11  12     5371.49     5694.60    513.41 o 
  -8  11  12      440.21      485.90    505.47 o 
  -7  11  12     2000.83     2228.80    522.37 o 
  -6  11  12      549.38      285.67    566.47 o 
  -5  11  12     1900.59     2429.63    535.28 o 
  -4  11  12     3723.94     4570.17    656.47 o 
  -3  11  12     2578.43     3482.13    614.39 o 
  -2  11  12       27.96      266.69    502.71 o 
  -1  11  12     1172.30     1765.62    596.18 o 
   0  11  12        6.02      451.38    439.39 o 
   1  11  12        9.92      305.85    461.74 o 
   2  11  12      357.04      691.30    573.21 o 
   3  11  12     1182.63     1945.81    677.35 o 
   4  11  12     4201.72     5507.26    696.39 o 
   5  11  12     1350.96     1968.42    593.50 o 
   6  11  12      116.20      509.62    591.59 o 
 -14  12  12       62.18     -209.38    435.23 o 
 -13  12  12      159.20      265.98    686.73 o 
 -12  12  12      296.58     -246.97    541.80 o 
 -11  12  12       76.07     -192.58    512.50 o 
 -10  12  12     1171.17     1290.20    432.44 o 
  -9  12  12       47.52     -100.91    385.50 o 
  -8  12  12      856.37      926.65    947.34 o 
  -7  12  12      368.98      348.89    524.93 o 
  -6  12  12      247.64      464.19    777.84 o 
  -5  12  12      234.42      712.09    549.76 o 
  -4  12  12     5684.86     6048.78    717.77 o 
  -3  12  12      554.25     1102.97    579.60 o 
  -2  12  12      114.78      591.62    549.54 o 
  -1  12  12       60.25      946.87    576.77 o 
   0  12  12     4158.12     5983.64    783.88 o 
   1  12  12      182.77      677.95    486.38 o 
   2  12  12       15.14      250.61    484.66 o 
   3  12  12     2219.24     2745.90    876.03 o 
   4  12  12       48.89      749.41    560.36 o 
 -12  13  12      178.23     -397.74    659.59 o 
 -11  13  12      777.74      536.22    508.70 o 
 -10  13  12      677.01      820.35    446.77 o 
  -9  13  12     2883.43     3505.44    518.24 o 
  -8  13  12       89.31      -58.50    859.91 o 
  -7  13  12     1663.11     1201.56   1066.93 o 
  -6  13  12      170.90       37.01    882.69 o 
  -5  13  12     2930.89     3267.98    648.37 o 
  -4  13  12     1013.88     1026.87    606.25 o 
  -3  13  12     1000.85     1034.97    588.53 o 
  -2  13  12      361.05     1133.91    595.78 o 
  -1  13  12     1213.71     2016.49    643.64 o 
   0  13  12      146.25      583.33    635.85 o 
   1  13  12       54.40     1112.12    641.32 o 
   2  13  12      975.48      830.18    555.31 o 
   3  13  12      831.95     1253.69    578.64 o 
 -10  14  12      101.72     -331.45    543.66 o 
  -9  14  12      892.59      478.41    675.41 o 
  -8  14  12      686.05      413.68    557.65 o 
  -7  14  12      316.49      214.65    621.41 o 
  -6  14  12       17.34      -98.55    756.06 o 
  -5  14  12      128.49      -78.28    804.30 o 
  -4  14  12     1730.67     1892.47    637.57 o 
  -3  14  12        2.09      559.70    602.64 o 
  -2  14  12      442.89      929.92    616.33 o 
  -1  14  12      108.96      626.76    633.22 o 
   0  14  12     2468.78     3794.47    780.97 o 
   1  14  12      163.92      956.63    668.05 o 
 -20   1  13       72.43      354.42    532.16 o 
 -19   1  13      956.56     1136.51    540.29 o 
 -18   1  13        3.10       38.37    245.81 o 
 -17   1  13     2814.38     2951.63    560.06 o 
 -16   1  13       80.28     -191.74    436.54 o 
 -15   1  13      571.38      224.83    403.77 o 
 -14   1  13     1466.14     1470.33    437.15 o 
 -13   1  13    13116.76    11940.83    860.92 o 
 -12   1  13      466.16      301.47    362.89 o 
 -11   1  13     2167.26     1702.77    393.88 o 
 -10   1  13    29954.41    28303.56   1013.34 o 
  -9   1  13     1699.85     1205.27    335.74 o 
  -8   1  13     1258.83     1369.35    336.83 o 
  -7   1  13      606.55      457.78    270.58 o 
  -6   1  13    92676.49    91209.71   2281.94 o 
  -5   1  13     3347.76     2954.90    338.60 o 
  -4   1  13     1184.91     1171.18    219.67 o 
  -3   1  13     3158.41     3283.42    256.54 o 
  -2   1  13    41210.07    40056.15    919.64 o 
  -1   1  13      744.37      829.74    228.81 o 
   0   1  13      580.37      639.44    293.75 o 
   1   1  13     8656.35     7341.29    481.95 o 
   2   1  13      582.17      540.51    297.76 o 
   3   1  13       91.24      265.71    338.59 o 
   4   1  13       14.72      379.05    418.07 o 
   5   1  13     3747.14     3537.85    590.57 o 
   6   1  13     6370.94     6041.79    726.32 o 
   7   1  13     3070.68     2932.57    644.48 o 
   8   1  13      727.79     1131.94    588.77 o 
   9   1  13       49.94      150.72    574.68 o 
  10   1  13      879.53      869.59    629.46 o 
 -20   2  13      395.51      849.53    817.37 o 
 -19   2  13      872.55     1096.19    543.94 o 
 -18   2  13     3378.15     4236.68    620.35 o 
 -17   2  13       73.01       42.34    473.02 o 
 -16   2  13      286.29      118.45    359.01 o 
 -15   2  13      212.42       45.52    415.15 o 
 -14   2  13     1666.88     1120.18    319.46 o 
 -13   2  13      189.80      154.66    380.76 o 
 -12   2  13        0.55      -55.65    348.92 o 
 -11   2  13     8891.61     8634.13    730.61 o 
 -10   2  13      139.44      -19.09    307.07 o 
  -9   2  13     1518.48     1431.82    346.92 o 
  -8   2  13        6.28       10.49    273.27 o 
  -7   2  13      601.52      504.63    232.73 o 
  -6   2  13      793.74      572.48    267.76 o 
  -5   2  13      555.59      327.33    215.49 o 
  -4   2  13      257.74      159.19    216.15 o 
  -3   2  13     8192.19     6528.76    423.99 o 
  -2   2  13      142.33      204.90    292.52 o 
  -1   2  13     6555.78     5965.96    454.00 o 
   0   2  13     1591.27     1571.57    342.70 o 
   1   2  13     7418.48     6529.20    503.43 o 
   2   2  13     1794.47     2253.59    389.02 o 
   3   2  13     1394.15     1532.57    372.40 o 
   4   2  13      239.63      611.21    422.08 o 
   5   2  13     1086.87     1297.48    487.96 o 
   6   2  13     6244.09     6941.92    779.02 o 
   7   2  13       15.67      519.89    527.12 o 
   8   2  13       20.44      101.70    533.53 o 
   9   2  13      162.04      264.02    587.54 o 
  10   2  13     1666.86     1366.59    703.46 o 
 -19   3  13     1020.66     1870.39    543.07 o 
 -18   3  13      373.86      781.74    464.76 o 
 -17   3  13     2332.38     2203.44    492.97 o 
 -16   3  13       13.74       58.24    451.00 o 
 -15   3  13     2135.92     2481.92    500.43 o 
 -14   3  13      112.11     -116.16    270.55 o 
 -13   3  13     2432.23     2188.38    448.43 o 
 -12   3  13        9.60      -58.29    325.27 o 
 -11   3  13     1508.44      899.82    369.19 o 
 -10   3  13      799.04      664.48    319.42 o 
  -9   3  13      215.29      -84.52    291.25 o 
  -8   3  13       51.60       -8.56    273.50 o 
  -7   3  13     3210.17     2727.61    368.61 o 
  -6   3  13    10313.37    10139.89    983.86 o 
  -5   3  13     6806.90     6253.46    698.95 o 
  -4   3  13      298.35       29.69    263.19 o 
  -3   3  13     1645.61     1557.83    235.37 o 
  -2   3  13     9875.02     9773.14   1354.01 o 
  -1   3  13     4556.42     4539.61    444.62 o 
   0   3  13      743.11      841.29    319.73 o 
   1   3  13     3012.07     2827.43    401.94 o 
   2   3  13      727.15      954.37    367.02 o 
   3   3  13      987.72     1424.65    387.69 o 
   4   3  13       72.51      538.78    384.05 o 
   5   3  13     6282.10     5775.20    690.41 o 
   6   3  13      309.82      528.97    507.14 o 
   7   3  13      783.09     1071.53    544.24 o 
   8   3  13        4.96      170.82    563.51 o 
   9   3  13     1364.10     1761.18    663.20 o 
 -19   4  13      269.16      714.76    532.39 o 
 -18   4  13     3544.07     4157.76    765.78 o 
 -17   4  13      261.01      922.29    483.90 o 
 -16   4  13        5.48      161.34    326.04 o 
 -15   4  13      278.89      634.24    390.96 o 
 -14   4  13     2312.11     2482.88    459.89 o 
 -13   4  13      335.12      517.85    388.61 o 
 -12   4  13       24.41       -0.56    349.88 o 
 -11   4  13     9074.42     8237.14    762.43 o 
 -10   4  13      411.80      327.51    325.95 o 
  -9   4  13     4374.87     4187.70    444.98 o 
  -8   4  13      139.53      371.00    291.88 o 
  -7   4  13     5104.24     5160.29    868.96 o 
  -6   4  13      990.97     1011.68    240.04 o 
  -5   4  13      428.27      440.80    218.56 o 
  -4   4  13       76.97      -58.22    230.18 o 
  -3   4  13     2841.12     2714.80    506.63 o 
  -2   4  13     4364.40     4420.96    447.29 o 
  -1   4  13    12040.86    12374.81   2286.06 o 
   0   4  13      331.41      516.22    322.63 o 
   1   4  13     3098.77     3431.92    424.04 o 
   2   4  13      739.10     1206.17    368.92 o 
   3   4  13     1481.40     1933.99    401.00 o 
   4   4  13      812.85     1078.74    404.31 o 
   5   4  13        3.54      233.20    468.81 o 
   6   4  13     6689.69     7068.76    825.84 o 
   7   4  13     1062.67     1074.96    585.38 o 
   8   4  13      173.22       38.21    568.49 o 
   9   4  13       39.64       72.54    608.71 o 
 -19   5  13      656.84     1390.78    565.81 o 
 -18   5  13      267.60      636.22    517.98 o 
 -17   5  13      664.55      854.76    444.29 o 
 -16   5  13      203.39      121.17    442.19 o 
 -15   5  13     4084.10     4287.12    545.72 o 
 -14   5  13      572.83      884.37    404.19 o 
 -13   5  13       43.37      -14.16    371.17 o 
 -12   5  13      375.14      310.04    373.98 o 
 -11   5  13     2503.61     2574.02    493.11 o 
 -10   5  13     4103.62     2885.29    375.85 o 
  -9   5  13      157.47      110.72    285.31 o 
  -8   5  13     2365.02     2083.16    350.22 o 
  -7   5  13       41.57      150.12    222.32 o 
  -6   5  13     7192.26     7314.30    405.48 o 
  -5   5  13       21.25     -287.53    363.02 o 
  -4   5  13      405.06      338.33    398.31 o 
  -3   5  13      126.93      106.86    432.39 o 
  -2   5  13     1970.52     2487.50    389.07 o 
  -1   5  13     1880.76     1928.85    395.28 o 
   0   5  13      153.92      204.99    389.75 o 
   1   5  13      487.61      728.46    432.58 o 
   2   5  13     7735.13     7537.09    601.05 o 
   3   5  13     4772.26     4412.78    491.03 o 
   4   5  13       73.47      386.41    379.61 o 
   5   5  13     4264.65     4500.33    550.89 o 
   6   5  13      699.80      807.54    554.16 o 
   7   5  13      456.88      907.43    593.50 o 
   8   5  13        5.40       25.04    597.37 o 
   9   5  13     2801.66     2872.83    741.27 o 
 -18   6  13      322.30      997.74    510.11 o 
 -17   6  13      367.31      701.97    475.25 o 
 -16   6  13       62.99      598.78    416.69 o 
 -15   6  13      762.66     1202.46    367.54 o 
 -14   6  13      300.03      750.81    387.44 o 
 -13   6  13        5.59      190.57    347.78 o 
 -12   6  13      182.71      253.48    329.21 o 
 -11   6  13      377.26      520.11    333.52 o 
 -10   6  13     1006.95     1026.15    343.25 o 
  -9   6  13      211.89       61.21    284.13 o 
  -8   6  13      173.81      194.86    254.80 o 
  -7   6  13     3784.61     3640.80    319.13 o 
  -6   6  13     1387.53     1753.90    436.19 o 
  -5   6  13      907.76     1220.25    434.63 o 
  -4   6  13      626.36      328.91    438.41 o 
  -3   6  13     2363.50     2697.75    498.55 o 
  -2   6  13     1197.45     1501.64    532.92 o 
  -1   6  13      853.37     1156.08    384.24 o 
   0   6  13     1070.18     1343.71    419.40 o 
   1   6  13      911.81     1247.71    437.98 o 
   2   6  13      705.89     1034.17    469.22 o 
   3   6  13      334.64      484.29    595.63 o 
   4   6  13      450.38     1065.74    419.38 o 
   5   6  13     1122.03     1439.01    455.46 o 
   6   6  13      498.50      806.94    560.66 o 
   7   6  13     1025.04     1232.43    625.72 o 
   8   6  13       20.39      249.67    587.49 o 
 -18   7  13      239.24      450.21    513.46 o 
 -17   7  13      205.10      322.99    423.18 o 
 -16   7  13      367.66      696.06    430.56 o 
 -15   7  13     2886.13     3248.53    440.70 o 
 -14   7  13     5563.45     5378.28    970.13 o 
 -13   7  13       19.56       45.15    355.63 o 
 -12   7  13        7.99       -0.73    197.46 o 
 -11   7  13      564.45      776.49    351.62 o 
 -10   7  13     1267.90     1490.86    355.09 o 
  -9   7  13     1480.07     1250.13    338.28 o 
  -8   7  13      729.42      568.80    215.03 o 
  -7   7  13     3698.73     3064.54    383.19 o 
  -6   7  13     1452.33     1561.57    460.32 o 
  -5   7  13     4843.93     4708.58    586.73 o 
  -4   7  13      502.97      467.13    437.12 o 
  -3   7  13     1280.75     1294.24    501.90 o 
  -2   7  13      804.13     1201.04    535.53 o 
  -1   7  13      195.96      317.81    352.49 o 
   0   7  13      118.52      538.14    397.60 o 
   1   7  13      668.70     1298.72    434.16 o 
   2   7  13     6606.37     7733.03   1472.75 o 
   3   7  13     3690.75     4621.59   1016.48 o 
   4   7  13      225.38      631.91    900.14 o 
   5   7  13        0.06      529.85    802.03 o 
   6   7  13      224.55      847.48    575.73 o 
   7   7  13      382.53      550.72    870.30 o 
   8   7  13       76.47      159.18    650.35 o 
 -17   8  13       49.38      290.42    486.38 o 
 -16   8  13       68.01      174.64    449.96 o 
 -15   8  13     1091.18     1656.28    451.10 o 
 -14   8  13      571.25      451.52    388.85 o 
 -13   8  13      214.14      300.99    361.94 o 
 -12   8  13       49.56      220.19    351.31 o 
 -11   8  13      757.00      749.79    376.42 o 
 -10   8  13       73.66      234.39    332.92 o 
  -9   8  13     2758.71     2184.88    338.91 o 
  -8   8  13     1235.68     1222.11    368.05 o 
  -7   8  13     1429.79     2076.23    463.87 o 
  -6   8  13     2780.89     2865.89    527.21 o 
  -5   8  13     1528.32     1972.28    489.76 o 
  -4   8  13     1661.72     2076.66    533.20 o 
  -3   8  13     6575.95     7037.89    762.10 o 
  -2   8  13     1256.89     1425.79    527.46 o 
  -1   8  13      414.19      752.61    514.37 o 
   0   8  13      278.60      568.30    423.23 o 
   1   8  13     1525.00     2074.79    484.34 o 
   2   8  13      696.01     1263.36    498.04 o 
   3   8  13     1204.93     1577.83    533.89 o 
   4   8  13     2036.49     2424.81    814.96 o 
   5   8  13      130.42     1206.62    589.35 o 
   6   8  13      364.32      970.65    653.23 o 
   7   8  13       91.62     -134.67    948.01 o 
 -16   9  13       23.39      572.66    480.36 o 
 -15   9  13      559.02      788.34    442.24 o 
 -14   9  13     6991.34     7495.66    639.49 o 
 -13   9  13      992.00      684.06    404.39 o 
 -12   9  13     1204.29     1009.59    388.54 o 
 -11   9  13       71.30        1.07    340.62 o 
 -10   9  13    12012.71    12567.04   1456.20 o 
  -9   9  13     1309.93     1395.75    398.42 o 
  -8   9  13      800.84      614.38    356.55 o 
  -7   9  13     2482.39     2502.63    498.72 o 
  -6   9  13     4613.28     5140.91    648.14 o 
  -5   9  13      511.08      501.38    495.41 o 
  -4   9  13        5.10      449.06    507.73 o 
  -3   9  13     1996.75     2949.85    610.02 o 
  -2   9  13     1513.55     2568.66    576.28 o 
  -1   9  13      297.02      819.75    550.77 o 
   0   9  13      268.82      766.27    595.02 o 
   1   9  13       58.66      488.39    472.16 o 
   2   9  13     1278.39     2190.66    546.53 o 
   3   9  13     1586.64     2488.17    571.24 o 
   4   9  13       34.44      219.09    537.52 o 
   5   9  13      319.06      674.10    604.79 o 
   6   9  13       14.13      179.40    654.84 o 
 -15  10  13       19.50      347.17    444.38 o 
 -14  10  13     1822.51     2019.06    446.61 o 
 -13  10  13      137.97      -93.20    385.65 o 
 -12  10  13        4.83      -72.02    366.90 o 
 -11  10  13      303.94     -419.57    540.71 o 
 -10  10  13     3268.82     2679.43    509.70 o 
  -9  10  13     1933.18     2021.51    438.13 o 
  -8  10  13     1362.78     1329.06    404.45 o 
  -7  10  13      243.04      447.82    476.22 o 
  -6  10  13       11.89       49.55    484.39 o 
  -5  10  13     2131.40     1816.25    533.32 o 
  -4  10  13     4404.71     5112.92    689.44 o 
  -3  10  13     1586.68     2396.60    608.02 o 
  -2  10  13     3077.46     4346.23    673.00 o 
  -1  10  13       51.43      597.88    572.17 o 
   0  10  13      974.41     1496.00    606.02 o 
   1  10  13       64.38      796.26    494.54 o 
   2  10  13     1250.41     1787.65    528.43 o 
   3  10  13       40.73      854.30    535.06 o 
   4  10  13       29.26      573.69    555.92 o 
   5  10  13      264.65      870.98    614.15 o 
 -14  11  13     1645.83     1948.86    502.09 o 
 -13  11  13     1184.64     1427.88    732.28 o 
 -12  11  13      362.37      240.72    681.70 o 
 -11  11  13      284.78       65.28    545.17 o 
 -10  11  13     5798.73     4612.74    992.24 o 
  -9  11  13      415.48      416.96    397.57 o 
  -8  11  13     1272.76     1681.37    565.93 o 
  -7  11  13      342.68       98.53    490.05 o 
  -6  11  13     5403.11     5871.84    711.51 o 
  -5  11  13      292.83      548.38    515.50 o 
  -4  11  13      128.85      489.49    525.90 o 
  -3  11  13     4657.08     5906.38    768.00 o 
  -2  11  13     2457.09     3507.09    649.35 o 
  -1  11  13     1231.18     1804.74    614.72 o 
   0  11  13       33.12     1150.00    620.42 o 
   1  11  13     2909.24     4197.02    964.09 o 
   2  11  13      375.36     1152.61    650.20 o 
   3  11  13     1372.30     2752.00    686.08 o 
   4  11  13      682.78     1193.15    753.08 o 
 -13  12  13     1069.24      705.23    663.27 o 
 -12  12  13       55.15     -584.60    717.55 o 
 -11  12  13      107.94     -562.45    562.45 o 
 -10  12  13     2026.07     2031.16    465.27 o 
  -9  12  13     1496.13     1189.29    448.54 o 
  -8  12  13        1.11     -280.31    550.39 o 
  -7  12  13       99.95     -407.35   1029.42 o 
  -6  12  13       84.09      206.39    537.49 o 
  -5  12  13     1980.35     2057.45    587.89 o 
  -4  12  13      374.52      839.30    606.17 o 
  -3  12  13      673.44     1048.53    568.03 o 
  -2  12  13     4422.82     5642.78    737.36 o 
  -1  12  13      540.40      907.79    588.00 o 
   0  12  13      917.71     1760.50    673.91 o 
   1  12  13      272.98      948.44    673.33 o 
   2  12  13     3813.27     5391.95    837.26 o 
   3  12  13       19.57      629.60    590.72 o 
 -11  13  13     1493.27     1253.82    656.57 o 
 -10  13  13     1246.50     1572.01    535.90 o 
  -9  13  13      262.51       59.14    442.78 o 
  -8  13  13       93.06      288.90    593.33 o 
  -7  13  13      810.50      453.49    548.07 o 
  -6  13  13     2696.39     2412.94    629.93 o 
  -5  13  13      368.08      578.86    947.34 o 
  -4  13  13       75.44      225.03    569.88 o 
  -3  13  13      518.02      794.29    624.05 o 
  -2  13  13      618.97     1001.44    617.21 o 
  -1  13  13     2071.64     2905.74    685.50 o 
   0  13  13      132.68      683.60    638.84 o 
   1  13  13     2843.71     4234.96    746.33 o 
  -8  14  13      166.95      -22.41    836.47 o 
  -7  14  13      428.21     -210.71   1358.04 o 
  -6  14  13       33.95     -129.22    712.51 o 
  -5  14  13     1121.89     1001.29    622.09 o 
  -4  14  13      109.31      478.43    622.15 o 
  -3  14  13     1271.47     1424.19    684.02 o 
 -19   0  14     1444.54     1704.42    752.38 o 
 -18   0  14       74.36      666.63    743.67 o 
 -17   0  14      221.35      759.75    718.22 o 
 -16   0  14       19.25       65.65    585.56 o 
 -15   0  14      229.25     -225.79    579.53 o 
 -14   0  14      108.23       -1.34    575.51 o 
 -13   0  14     6792.96     4868.04    763.77 o 
 -12   0  14    15087.56    14662.43   1169.11 o 
 -11   0  14      760.25     1015.68    556.08 o 
 -10   0  14        6.22      229.81    478.36 o 
  -9   0  14     6563.24     7413.28    920.55 o 
  -8   0  14     6661.37     6404.97    821.39 o 
  -7   0  14      200.01      339.01    426.11 o 
  -6   0  14       11.48       54.94    371.84 o 
  -5   0  14       16.30     -139.36    365.13 o 
  -4   0  14      614.27      585.56    383.23 o 
  -3   0  14       74.04       22.46    264.09 o 
  -2   0  14     1104.90     1236.48    310.65 o 
  -1   0  14       51.09      351.38    302.64 o 
   0   0  14      378.67      115.56    549.38 o 
   1   0  14     7210.06     6934.45    706.35 o 
   2   0  14     1661.70     1630.39    481.21 o 
   3   0  14      672.64      348.38    576.84 o 
   4   0  14     2485.58     2306.73    790.57 o 
   5   0  14     8986.38     8199.17   1144.32 o 
   6   0  14      160.09      743.00    734.29 o 
   7   0  14      659.62      922.56    812.01 o 
   8   0  14      152.47      127.30    833.45 o 
 -19   1  14       38.34      716.07    545.76 o 
 -18   1  14        2.20      234.20    511.71 o 
 -17   1  14      482.36      560.07    494.35 o 
 -16   1  14     1706.15     1707.19    496.94 o 
 -15   1  14      106.94     -128.57    395.10 o 
 -14   1  14       60.48      -66.72    367.26 o 
 -13   1  14     1060.74      976.87    396.92 o 
 -12   1  14     1216.86     1304.51    411.91 o 
 -11   1  14      469.37      225.01    364.19 o 
 -10   1  14        3.51       33.84    336.37 o 
  -9   1  14     1502.36     1447.67    357.14 o 
  -8   1  14       82.38      128.78    307.02 o 
  -7   1  14      299.67      362.74    279.87 o 
  -6   1  14       20.20      166.00    273.29 o 
  -5   1  14        4.85       52.68    261.73 o 
  -4   1  14        0.96      -70.20    257.20 o 
  -3   1  14      118.30      111.10    185.82 o 
  -2   1  14      119.00       91.64    221.10 o 
  -1   1  14     5055.02     4536.37    466.32 o 
   0   1  14       10.93      171.85    351.91 o 
   1   1  14      503.06      722.09    330.40 o 
   2   1  14      452.72      646.99    374.71 o 
   3   1  14     3292.58     3305.78    548.40 o 
   4   1  14     1085.58     1197.02    505.71 o 
   5   1  14       52.30      421.56    484.74 o 
   6   1  14      483.96      859.82    552.74 o 
   7   1  14      219.86      528.01    534.26 o 
   8   1  14      605.05      904.12    604.48 o 
 -19   2  14     1572.90     1902.57    544.70 o 
 -18   2  14        0.15      339.77    488.97 o 
 -17   2  14      156.01      155.29    469.99 o 
 -16   2  14      688.80      705.37    434.58 o 
 -15   2  14      546.44      463.92    345.71 o 
 -14   2  14      179.11      -88.99    392.67 o 
 -13   2  14     5042.71     3477.39    469.45 o 
 -12   2  14    11472.32    10771.47   1022.72 o 
 -11   2  14      165.92       40.12    333.62 o 
 -10   2  14      450.43      297.09    351.23 o 
  -9   2  14     2777.72     2486.45    390.88 o 
  -8   2  14     7244.99     7054.23    921.55 o 
  -7   2  14      171.72      255.18    285.74 o 
  -6   2  14       25.12      -18.67    271.87 o 
  -5   2  14      336.88      345.54    277.26 o 
  -4   2  14      505.71      326.12    238.02 o 
  -3   2  14      372.72       75.36    453.78 o 
  -2   2  14       82.86       99.71    293.76 o 
  -1   2  14      848.29     1203.43    327.49 o 
   0   2  14     1272.37     1337.72    349.24 o 
   1   2  14     4072.23     3636.32    535.73 o 
   2   2  14      353.70      602.93    352.18 o 
   3   2  14      156.28      212.85    362.88 o 
   4   2  14     2266.40     1965.48    512.19 o 
   5   2  14     3843.00     3494.69    615.61 o 
   6   2  14      150.95      502.58    517.59 o 
   7   2  14      260.00      348.38    554.76 o 
   8   2  14       80.37       36.78    583.41 o 
 -19   3  14       21.51      375.03    546.03 o 
 -18   3  14      152.69      401.33    524.22 o 
 -17   3  14        1.44      766.28    498.78 o 
 -16   3  14     3849.59     3861.33    558.64 o 
 -15   3  14        1.73     -122.57    422.29 o 
 -14   3  14      223.85      256.74    396.75 o 
 -13   3  14      881.78      983.24    406.26 o 
 -12   3  14      539.99      406.05    370.42 o 
 -11   3  14      776.44      594.66    363.68 o 
 -10   3  14      310.33      373.32    338.53 o 
  -9   3  14     5597.99     5555.75    574.52 o 
  -8   3  14     3764.44     2989.87    387.74 o 
  -7   3  14      888.66      839.58    321.29 o 
  -6   3  14      201.03      285.49    262.40 o 
  -5   3  14       10.46      -38.28    289.48 o 
  -4   3  14     2317.20     2046.41    261.30 o 
  -3   3  14      573.79      154.30    483.83 o 
  -2   3  14       15.62      105.97    329.31 o 
  -1   3  14     9687.11     8556.47    546.31 o 
   0   3  14       46.09      354.96    319.41 o 
   1   3  14     1207.57     1391.73    378.34 o 
   2   3  14      471.15     1033.62    384.15 o 
   3   3  14     6308.58     5762.32    553.70 o 
   4   3  14     1431.03     1276.51    513.66 o 
   5   3  14       20.35      403.54    499.14 o 
   6   3  14      338.83      185.26    511.01 o 
   7   3  14      332.45      799.46    563.69 o 
   8   3  14     1773.77     1967.79    688.68 o 
 -19   4  14      787.17     1617.99    830.10 o 
 -18   4  14       50.19      461.32    487.77 o 
 -17   4  14      107.13      269.63    446.38 o 
 -16   4  14     1290.91     1474.26    498.41 o 
 -15   4  14     1672.02     1687.13    492.62 o 
 -14   4  14      122.28      173.79    421.72 o 
 -13   4  14       81.18       23.90    384.59 o 
 -12   4  14     6365.48     6190.30    663.25 o 
 -11   4  14     1559.82     1226.89    338.20 o 
 -10   4  14     1433.49     1244.70    369.46 o 
  -9   4  14      140.58       18.79    306.06 o 
  -8   4  14     6914.13     6672.12    580.44 o 
  -7   4  14       13.11      149.28    292.04 o 
  -6   4  14      836.73      785.31    325.44 o 
  -5   4  14     6024.47     5241.35    450.93 o 
  -4   4  14     8913.96     9324.40   1530.22 o 
  -3   4  14      555.40     -186.24    453.78 o 
  -2   4  14      288.18      504.00    555.52 o 
  -1   4  14    16500.35    17246.08   3711.69 o 
   0   4  14     7172.19     6683.82    706.07 o 
   1   4  14      479.36      696.12    367.29 o 
   2   4  14      117.92      485.41    378.85 o 
   3   4  14     8326.43     7508.92    610.50 o 
   4   4  14     1085.60     1441.38    445.19 o 
   5   4  14      598.78      355.72    511.13 o 
   6   4  14        7.97      425.62    554.06 o 
   7   4  14      347.39      597.60    601.65 o 
   8   4  14      120.80      443.28    621.07 o 
 -18   5  14       41.90       41.58    444.84 o 
 -17   5  14     1186.02     1543.36    503.30 o 
 -16   5  14      395.88      747.44    489.18 o 
 -15   5  14      333.14      176.59    438.10 o 
 -14   5  14      630.83      563.16    425.38 o 
 -13   5  14      813.34      895.76    424.97 o 
 -12   5  14     1792.56     1560.09    411.05 o 
 -11   5  14       10.04      437.02    381.86 o 
 -10   5  14      268.13      183.07    308.78 o 
  -9   5  14      800.12     1039.60    333.96 o 
  -8   5  14     8290.91     7734.74    539.97 o 
  -7   5  14      650.95      972.28    297.47 o 
  -6   5  14       13.18     -242.65    459.96 o 
  -5   5  14      571.14      297.89    407.01 o 
  -4   5  14      337.99      449.51    440.88 o 
  -3   5  14       41.01     -142.60    432.97 o 
  -2   5  14      109.26      194.34    496.50 o 
  -1   5  14      327.51      738.40    385.02 o 
   0   5  14     3208.00     3872.85    641.05 o 
   1   5  14      944.17     1435.08    496.21 o 
   2   5  14      340.19      606.02    396.07 o 
   3   5  14      313.34      856.51    429.04 o 
   4   5  14      907.76     1446.28    444.54 o 
   5   5  14        0.31      108.89    519.59 o 
   6   5  14      219.15      530.09    566.16 o 
   7   5  14       83.26      221.60    595.98 o 
 -18   6  14      184.55      417.01    485.69 o 
 -17   6  14      693.01     1353.32    460.80 o 
 -16   6  14      429.99      798.97    430.62 o 
 -15   6  14     2174.06     2270.17    392.24 o 
 -14   6  14      236.59      412.59    377.13 o 
 -13   6  14      363.11      508.54    356.60 o 
 -12   6  14     2309.07     2488.24    422.14 o 
 -11   6  14     6286.35     5591.23    564.00 o 
 -10   6  14      175.26      337.03    334.71 o 
  -9   6  14      668.49      509.39    288.35 o 
  -8   6  14     8614.65     8208.05    564.99 o 
  -7   6  14      649.03      634.09    495.75 o 
  -6   6  14     1176.21     1024.97    361.66 o 
  -5   6  14     2871.43     2921.23    523.61 o 
  -4   6  14    14744.43    15731.18   1498.06 o 
  -3   6  14      876.93      957.88    473.36 o 
  -2   6  14      545.57      689.14    505.85 o 
  -1   6  14    12505.08    14614.32   2194.18 o 
   0   6  14     5515.48     6998.82   1199.94 o 
   1   6  14      381.45      724.52    603.93 o 
   2   6  14      564.70      930.50    515.37 o 
   3   6  14     9550.46    12745.05  15046.47 o 
   4   6  14       79.33      424.56    546.24 o 
   5   6  14      294.11      521.36    464.35 o 
   6   6  14      394.31      675.88    608.04 o 
   7   6  14     1202.91     1160.80    658.86 o 
 -17   7  14      269.28      827.21    498.19 o 
 -16   7  14      823.53     1229.79    440.02 o 
 -15   7  14       41.83      388.07    379.36 o 
 -14   7  14       28.53      277.04    395.13 o 
 -13   7  14     3118.60     2870.99    446.56 o 
 -12   7  14     2283.94     2302.78    421.54 o 
 -11   7  14      407.75      484.53    301.10 o 
 -10   7  14        4.16      241.01    343.41 o 
  -9   7  14     3074.63     2800.84    490.98 o 
  -8   7  14     1947.77     2379.58    576.67 o 
  -7   7  14      864.57      778.40    478.73 o 
  -6   7  14      352.97      272.04    455.52 o 
  -5   7  14       13.97      145.77    551.39 o 
  -4   7  14     2538.90     2658.91    526.74 o 
  -3   7  14      167.81       92.15    563.45 o 
  -2   7  14       75.70      634.75    528.55 o 
  -1   7  14      193.01      443.17    536.66 o 
   0   7  14    11220.94    12504.77   2477.58 o 
   1   7  14      197.12      697.48    464.42 o 
   2   7  14      687.49     1161.10    498.29 o 
   3   7  14       64.53     1022.52    564.61 o 
   4   7  14     5359.47     5460.17    770.51 o 
   5   7  14       11.12      524.36    588.13 o 
   6   7  14      362.86      649.88    941.32 o 
 -17   8  14     1235.19     2019.06    662.27 o 
 -16   8  14      492.22      766.27    438.00 o 
 -15   8  14     1622.18     2033.32    456.93 o 
 -14   8  14      552.38      694.77    415.55 o 
 -13   8  14      177.56      201.87    390.53 o 
 -12   8  14      295.92       28.12    361.97 o 
 -11   8  14     2890.05     2605.71    427.75 o 
 -10   8  14      309.75      647.81    540.33 o 
  -9   8  14       12.22     -302.50    477.94 o 
  -8   8  14     4538.87     5030.14    677.45 o 
  -7   8  14      110.86      -51.77    359.37 o 
  -6   8  14       32.21       79.16    454.83 o 
  -5   8  14     1095.73      767.78    508.96 o 
  -4   8  14     8157.53     8839.39    768.88 o 
  -3   8  14     2149.83     2631.39    575.82 o 
  -2   8  14      128.84      219.66    528.77 o 
  -1   8  14      524.26      774.55    623.75 o 
   0   8  14      234.01     1232.03    677.06 o 
   1   8  14     1312.56     1844.77    510.26 o 
   2   8  14      351.31      587.72    517.40 o 
   3   8  14     1006.97     1765.00    589.17 o 
   4   8  14     1698.85     2820.09   1002.88 o 
   5   8  14      312.09     1174.12    650.02 o 
   6   8  14      155.74     1202.78    663.39 o 
 -16   9  14     2034.29     2973.72    567.16 o 
 -15   9  14      664.09     1119.31    447.72 o 
 -14   9  14        1.63      109.55    415.77 o 
 -13   9  14     2792.81     3013.14    478.92 o 
 -12   9  14      608.87      546.31    378.58 o 
 -11   9  14     1934.49     1659.95    596.33 o 
 -10   9  14       78.26     -188.81    538.69 o 
  -9   9  14     6751.87     7148.76    801.62 o 
  -8   9  14       60.73     -345.76    551.53 o 
  -7   9  14     1637.78     1913.00    529.74 o 
  -6   9  14      373.78      493.87    506.72 o 
  -5   9  14      941.21     1314.90    548.76 o 
  -4   9  14      275.20      588.61    516.93 o 
  -3   9  14     1382.66     1920.42    612.12 o 
  -2   9  14      589.64     1041.76    588.19 o 
  -1   9  14       86.62      545.94    573.03 o 
   0   9  14     1804.87     3063.08    707.78 o 
   1   9  14      802.03     1610.64    682.42 o 
   2   9  14       17.45      524.42    547.38 o 
   3   9  14       19.07      458.40    581.03 o 
   4   9  14     3266.38     5426.31   1659.49 o 
   5   9  14        0.27      919.96    644.31 o 
 -15  10  14     1014.94     1573.78    507.40 o 
 -14  10  14       39.61      -46.69    392.44 o 
 -13  10  14       20.78     -272.35    602.65 o 
 -12  10  14      208.27     -133.00    384.23 o 
 -11  10  14      408.99      523.17    587.63 o 
 -10  10  14      435.97      380.41    551.86 o 
  -9  10  14      246.13      -53.52    520.26 o 
  -8  10  14      429.01      376.55    399.42 o 
  -7  10  14      288.04      173.13    552.73 o 
  -6  10  14      858.85      778.82    519.95 o 
  -5  10  14      529.51      890.06    530.08 o 
  -4  10  14     2137.86     2366.79    596.84 o 
  -3  10  14     1213.17     2176.55    633.40 o 
  -2  10  14       23.70      807.84    554.64 o 
  -1  10  14     2707.95     3497.25    700.01 o 
   0  10  14      544.44     1031.16    684.33 o 
   1  10  14      661.30     1429.75    809.33 o 
   2  10  14        1.35     1095.23    755.42 o 
   3  10  14        5.06      755.29    578.96 o 
   4  10  14      383.84     1244.51    632.82 o 
 -13  11  14       27.33     -588.53    588.53 o 
 -12  11  14        2.78     -397.33    522.73 o 
 -11  11  14     1312.93      762.42    623.92 o 
 -10  11  14      186.81     -181.31    576.26 o 
  -9  11  14     2597.06     2225.39    649.83 o 
  -8  11  14     1090.65      867.73    443.34 o 
  -7  11  14     1568.69     1627.42    588.83 o 
  -6  11  14       19.92      100.28    555.96 o 
  -5  11  14     1306.14     1453.93    672.32 o 
  -4  11  14      220.09      621.27    575.37 o 
  -3  11  14     3331.78     4160.05    737.26 o 
  -2  11  14      209.95      702.54    644.49 o 
  -1  11  14        4.68      559.84    661.99 o 
   0  11  14       52.23      595.99    673.85 o 
   1  11  14     1167.90     2106.51    737.57 o 
   2  11  14       63.86     1057.72    778.85 o 
 -12  12  14      673.26     1080.79    626.58 o 
 -11  12  14        3.57     -555.32    555.32 o 
 -10  12  14       27.54     -588.31    605.15 o 
  -9  12  14      220.10       81.33    488.84 o 
  -8  12  14      793.11      972.66    613.20 o 
  -7  12  14       44.42     -213.22    804.98 o 
  -6  12  14      149.79      -22.30    568.32 o 
  -5  12  14      340.68      345.81    575.22 o 
  -4  12  14     1117.13     1489.95    652.42 o 
  -3  12  14      142.26      755.38    643.60 o 
  -2  12  14       14.16      970.57    665.76 o 
  -1  12  14      101.97      855.62    697.45 o 
   0  12  14     1607.93     2885.57    774.48 o 
   1  12  14      379.33      906.37   1168.78 o 
  -9  13  14      410.18      -85.36    433.11 o 
  -8  13  14      433.95      442.15    562.77 o 
  -7  13  14      817.69      706.08    855.89 o 
  -6  13  14     1670.05     1201.31    623.32 o 
  -5  13  14     1483.18     1541.34    663.09 o 
  -4  13  14      693.33      743.74    629.77 o 
  -3  13  14     1143.27     1316.18    662.10 o 
  -2  13  14      439.97      940.09    666.71 o 
 -19   1  15     3155.97     3480.68    628.30 o 
 -18   1  15       48.24      468.28    510.11 o 
 -17   1  15        5.34      363.41    518.62 o 
 -16   1  15      122.51      169.18    462.19 o 
 -15   1  15      646.13     1083.50    473.56 o 
 -14   1  15      274.81       53.01    381.66 o 
 -13   1  15     2639.25     1571.91    348.82 o 
 -12   1  15        1.35     -120.48    274.93 o 
 -11   1  15     1393.49      789.58    370.76 o 
 -10   1  15      747.98      373.60    358.44 o 
  -9   1  15     4181.47     3505.52    439.77 o 
  -8   1  15      898.81      614.73    331.82 o 
  -7   1  15      637.94      681.95    331.85 o 
  -6   1  15    15806.19    13793.28    818.38 o 
  -5   1  15     1976.24     1861.85    341.21 o 
  -4   1  15      604.95      531.81    298.27 o 
  -3   1  15      752.09      471.53    246.05 o 
  -2   1  15    28579.60    22634.56   2294.66 o 
  -1   1  15     6492.38     5534.52    518.62 o 
   0   1  15      108.80       74.20    315.06 o 
   1   1  15     6482.38     6063.69    488.50 o 
   2   1  15     8625.12     7285.00    595.70 o 
   3   1  15      150.11      322.87    432.45 o 
   4   1  15      502.37      790.83    515.41 o 
   5   1  15     6733.52     6646.09    788.07 o 
   6   1  15        9.49      383.07    546.08 o 
   7   1  15      171.49      310.76    588.12 o 
 -19   2  15       55.35      652.49    556.87 o 
 -18   2  15      888.84     1190.25    547.24 o 
 -17   2  15      797.11      841.69    517.55 o 
 -16   2  15     1006.50     1077.08    479.64 o 
 -15   2  15      888.31      626.12    439.39 o 
 -14   2  15     2926.63     2953.76    503.70 o 
 -13   2  15     1398.18     1561.08    436.38 o 
 -12   2  15      429.99      461.70    401.74 o 
 -11   2  15     1435.56     1305.84    540.00 o 
 -10   2  15      757.17     1097.71    383.61 o 
  -9   2  15     1960.21     2111.70    593.60 o 
  -8   2  15       37.68      141.81    319.84 o 
  -7   2  15    10429.87     9029.88    817.37 o 
  -6   2  15     1038.14     1410.45    338.95 o 
  -5   2  15     3136.37     2648.00    376.14 o 
  -4   2  15      343.53      271.73    702.80 o 
  -3   2  15     2887.57     3072.29    998.60 o 
  -2   2  15     4156.44     4345.74    580.32 o 
  -1   2  15      928.24      900.47    347.26 o 
   0   2  15        6.38      274.93    348.02 o 
   1   2  15       18.77      245.13    365.99 o 
   2   2  15     1513.07     1394.81    421.88 o 
   3   2  15     1239.62     1402.74    507.88 o 
   4   2  15      432.60      389.43    466.29 o 
   5   2  15      378.72      981.95    546.28 o 
   6   2  15     1201.66     1669.44    606.46 o 
   7   2  15      175.98      360.23    639.16 o 
 -18   3  15      898.28     1222.98    499.66 o 
 -17   3  15     1335.32     1683.17    540.04 o 
 -16   3  15      110.19      200.62    473.20 o 
 -15   3  15     2005.51     1982.54    515.34 o 
 -14   3  15     4484.92     4578.18    551.21 o 
 -13   3  15     1586.01     1612.20    426.62 o 
 -12   3  15       66.09       28.92    384.42 o 
 -11   3  15     1953.62     1403.15    418.58 o 
 -10   3  15     3998.01     3503.77    451.58 o 
  -9   3  15      142.49      172.66    332.11 o 
  -8   3  15      439.77      440.54    344.79 o 
  -7   3  15       58.94      292.21    309.01 o 
  -6   3  15     2275.31     2305.89    376.36 o 
  -5   3  15     2058.81     1446.02    506.61 o 
  -4   3  15      945.83      377.79    493.44 o 
  -3   3  15      132.12     -281.90    518.30 o 
  -2   3  15     1500.42     1811.45    840.49 o 
  -1   3  15     5677.02     5932.78    699.64 o 
   0   3  15       10.35      479.68    342.28 o 
   1   3  15        8.81      554.44    369.22 o 
   2   3  15       17.33      213.79    373.81 o 
   3   3  15     2435.71     2543.34    462.79 o 
   4   3  15      112.04       76.85    466.67 o 
   5   3  15      598.85     1076.33    538.63 o 
   6   3  15      517.89      798.71    578.38 o 
   7   3  15      539.74      904.35    615.22 o 
 -18   4  15      764.92     1437.11    530.39 o 
 -17   4  15      151.80      880.09    497.06 o 
 -16   4  15       30.30      299.69    465.21 o 
 -15   4  15      332.27      430.49    454.75 o 
 -14   4  15     5485.41     5065.97    578.80 o 
 -13   4  15      639.92     1049.67    415.92 o 
 -12   4  15       33.11      139.51    228.06 o 
 -11   4  15     1081.18     1421.52    403.07 o 
 -10   4  15     1106.03     1019.90    388.27 o 
  -9   4  15      427.80      402.06    278.04 o 
  -8   4  15      196.34      422.44    317.46 o 
  -7   4  15     9626.32     8476.04    670.62 o 
  -6   4  15      401.01      438.11    466.23 o 
  -5   4  15      671.06      586.21    500.14 o 
  -4   4  15      250.04     -690.75   1037.79 o 
  -3   4  15     3341.91     4100.74    835.12 o 
  -2   4  15     1248.39     1039.27    621.08 o 
  -1   4  15     1950.43     3185.50    776.23 o 
   0   4  15      100.18      336.92    459.94 o 
   1   4  15      591.70      828.67    384.16 o 
   2   4  15     2096.65     2225.91    446.74 o 
   3   4  15     1964.96     2421.84    486.63 o 
   4   4  15       77.24      514.67    519.20 o 
   5   4  15      532.51      749.87    550.07 o 
   6   4  15      528.96      703.24    569.97 o 
 -18   5  15      373.74      812.04    539.93 o 
 -17   5  15     2624.32     3277.87    595.84 o 
 -16   5  15      479.99      825.92    488.59 o 
 -15   5  15      638.16      753.59    487.73 o 
 -14   5  15     7727.32     8390.92    763.35 o 
 -13   5  15     1284.11     1420.00    445.73 o 
 -12   5  15      412.98      705.21    421.47 o 
 -11   5  15     1437.22     1593.86    379.06 o 
 -10   5  15    12607.13    12344.80   1008.25 o 
  -9   5  15       95.96      490.60    348.03 o 
  -8   5  15      313.04       67.85    303.76 o 
  -7   5  15      213.73      506.66    504.95 o 
  -6   5  15      253.46      111.44    508.17 o 
  -5   5  15     1073.71     1187.65    527.96 o 
  -4   5  15      763.84      933.57    466.16 o 
  -3   5  15     1325.85     1339.35    552.15 o 
  -2   5  15     1412.08     1543.68    622.55 o 
  -1   5  15     1275.96     1837.47    730.01 o 
   0   5  15      159.64      662.31    793.08 o 
   1   5  15       43.13      -89.80    497.56 o 
   2   5  15      277.51     1075.12    558.20 o 
   3   5  15     2731.80     2719.12    488.92 o 
   4   5  15      112.24      500.81    438.41 o 
   5   5  15       98.88      259.12    557.32 o 
   6   5  15      315.04      675.54    598.78 o 
 -17   6  15      112.31      684.32    454.20 o 
 -16   6  15       79.30      327.95    433.68 o 
 -15   6  15     1003.78     1647.45    445.83 o 
 -14   6  15      678.55     1205.82    379.15 o 
 -13   6  15     1034.24     1390.48    404.00 o 
 -12   6  15       28.63      237.65    358.80 o 
 -11   6  15      365.84      540.74    328.00 o 
 -10   6  15       11.78      270.00    336.32 o 
  -9   6  15      469.46      644.89    533.77 o 
  -8   6  15        3.17     -111.83    475.11 o 
  -7   6  15     1183.28     1098.55    555.93 o 
  -6   6  15     4932.04     5224.44    683.77 o 
  -5   6  15      348.13      300.40    460.01 o 
  -4   6  15      121.09      270.06    493.99 o 
  -3   6  15     1112.95     1376.32    575.66 o 
  -2   6  15     4624.06     6182.96    802.47 o 
  -1   6  15     1240.71     1710.98    670.29 o 
   0   6  15       44.81      -85.46    675.63 o 
   1   6  15       23.85      425.51    470.14 o 
   2   6  15       40.05      722.33    539.64 o 
   3   6  15      280.70     1203.86    612.78 o 
   4   6  15      750.34     1230.90    598.07 o 
   5   6  15        1.23      120.59    882.36 o 
   6   6  15       52.28      892.68    643.09 o 
 -17   7  15     1587.91     1895.08    562.54 o 
 -16   7  15       87.99      350.68    444.12 o 
 -15   7  15      185.42      821.16    444.02 o 
 -14   7  15     3808.36     3478.60    435.08 o 
 -13   7  15      229.64      478.17    390.09 o 
 -12   7  15      993.39     1455.89    420.69 o 
 -11   7  15     1171.17      836.81    379.15 o 
 -10   7  15    12930.60    12744.88   1184.52 o 
  -9   7  15      407.87      148.89    546.81 o 
  -8   7  15      823.20      717.38    671.31 o 
  -7   7  15      387.79       35.70    525.31 o 
  -6   7  15     3112.04     3530.10   1230.07 o 
  -5   7  15        8.81      284.12    490.31 o 
  -4   7  15       82.23      240.43    477.93 o 
  -3   7  15     4691.98     4218.73    650.72 o 
  -2   7  15       52.64      184.91    567.09 o 
  -1   7  15       12.32      264.55    653.27 o 
   0   7  15        0.32      632.94    670.74 o 
   1   7  15     1197.99     1803.97    807.25 o 
   2   7  15      113.29      521.78    549.06 o 
   3   7  15      802.77     1739.84   1072.74 o 
   4   7  15       22.66      779.90    620.25 o 
   5   7  15        6.79     1100.77    976.83 o 
 -16   8  15       45.25      582.79    418.22 o 
 -15   8  15       25.34      337.26    406.33 o 
 -14   8  15       11.44      158.20    419.59 o 
 -13   8  15     1393.66     1321.25    376.49 o 
 -12   8  15        3.41       88.74    392.60 o 
 -11   8  15      788.97      607.29    588.14 o 
 -10   8  15        4.48      -36.24    254.86 o 
  -9   8  15     1459.68     1480.18    582.84 o 
  -8   8  15      416.63     -264.21    585.21 o 
  -7   8  15       35.28     -379.04    556.35 o 
  -6   8  15     1113.08     1741.37    534.43 o 
  -5   8  15      325.95      547.91    522.77 o 
  -4   8  15     1426.18     1543.84    572.97 o 
  -3   8  15      679.05     1596.73    607.97 o 
  -2   8  15     5249.06     6722.92    825.48 o 
  -1   8  15       20.42      183.88    613.46 o 
   0   8  15      513.84     1162.33    757.48 o 
   1   8  15      417.90      977.51    742.30 o 
   2   8  15     1937.20     3430.03    888.65 o 
   3   8  15       57.21      710.67    843.38 o 
   4   8  15       41.24      467.83    625.76 o 
 -15   9  15      158.18      357.51    431.49 o 
 -14   9  15      993.80     1288.51    431.75 o 
 -13   9  15       67.38       88.59    616.01 o 
 -12   9  15      391.72     -121.31    546.67 o 
 -11   9  15     1076.95     1081.78    560.28 o 
 -10   9  15     8096.81     8183.74   1156.72 o 
  -9   9  15       23.43     -519.72    566.39 o 
  -8   9  15     1265.07      851.12    592.59 o 
  -7   9  15      196.44      -36.22    403.39 o 
  -6   9  15     4984.63     6322.73   1034.11 o 
  -5   9  15       41.57       80.94    546.22 o 
  -4   9  15      428.14      722.69    590.57 o 
  -3   9  15     5646.48     6351.02    800.60 o 
  -2   9  15     1211.25     1858.51    687.27 o 
  -1   9  15       18.29      613.89    642.03 o 
   0   9  15      188.82     1100.44    728.09 o 
   1   9  15     4303.02     6019.33    899.84 o 
   2   9  15     1110.28     2590.37    927.27 o 
   3   9  15      373.37     1590.60    943.70 o 
 -14  10  15       11.20       61.04    642.20 o 
 -13  10  15      198.99      329.59    636.94 o 
 -12  10  15        9.11     -264.06    512.28 o 
 -11  10  15       79.03     -371.54    566.60 o 
 -10  10  15      852.97      699.96    616.69 o 
  -9  10  15      948.35      470.75    610.40 o 
  -8  10  15       16.96     -122.18    554.81 o 
  -7  10  15       38.94     -483.05   1153.70 o 
  -6  10  15      335.43      284.36    533.18 o 
  -5  10  15      607.55      914.83    555.49 o 
  -4  10  15      894.37      808.71    596.83 o 
  -3  10  15      568.49     1029.88    604.96 o 
  -2  10  15     1434.02     1964.06    656.86 o 
  -1  10  15       79.10      555.85    639.48 o 
   0  10  15     1274.86     2273.35    792.00 o 
   1  10  15      392.13     1296.20    753.17 o 
   2  10  15     2343.87     4247.42    942.60 o 
 -12  11  15      492.18      320.16    595.02 o 
 -11  11  15       88.18       -3.94    587.83 o 
 -10  11  15     3693.24     3502.77    725.29 o 
  -9  11  15     1526.47     1029.14    645.87 o 
  -8  11  15      124.33     -297.35    640.73 o 
  -7  11  15       88.01      -31.42    806.65 o 
  -6  11  15     4948.34     5241.11    776.84 o 
  -5  11  15      206.48      457.21    610.77 o 
  -4  11  15      272.43      564.62    610.68 o 
  -3  11  15     1155.35     1790.36    643.65 o 
  -2  11  15     1520.97     2511.10    696.09 o 
  -1  11  15      376.27     1321.83    681.95 o 
   0  11  15        3.17      451.56   1031.76 o 
  -9  12  15     1002.18      236.11    661.08 o 
  -8  12  15      192.40     -454.67    645.50 o 
  -7  12  15      241.55      275.11    587.25 o 
  -6  12  15      672.00      965.24    647.51 o 
  -5  12  15     1492.51     1775.14    638.24 o 
  -4  12  15        9.78      189.98    650.15 o 
  -3  12  15      480.69      851.00    694.90 o 
  -2  12  15     1164.25     1986.77    697.84 o 
 -18   0  16        1.16       43.55    721.57 o 
 -17   0  16     1870.20     1857.17    827.42 o 
 -16   0  16       78.01      233.15    691.41 o 
 -15   0  16     2434.69     2184.12    709.51 o 
 -14   0  16       72.81       -8.04    623.75 o 
 -13   0  16      653.85      694.76    619.73 o 
 -12   0  16     5642.72     5895.79    939.97 o 
 -11   0  16      440.58      810.67    565.46 o 
 -10   0  16      263.46      105.18    529.29 o 
  -9   0  16      301.44       99.16    521.25 o 
  -8   0  16    20200.47    20117.37   1251.51 o 
  -7   0  16      633.18      799.28    497.80 o 
  -6   0  16      167.38      237.17    463.62 o 
  -5   0  16       33.81     -113.90    433.48 o 
  -4   0  16      249.22      196.97    427.44 o 
  -3   0  16     2082.50     1789.50    486.40 o 
  -2   0  16       96.64     -866.95    866.95 o 
  -1   0  16      702.88      159.03   1050.86 o 
   0   0  16     5004.25     5004.87    663.79 o 
   1   0  16     1809.78     2187.47    705.49 o 
   2   0  16      841.46     1329.23    659.92 o 
   3   0  16      165.83      856.22    669.31 o 
   4   0  16      464.05     1205.96    803.30 o 
   5   0  16     1550.33     1194.56    812.01 o 
   6   0  16      293.75      508.51    810.00 o 
 -18   1  16       85.45      190.19    526.53 o 
 -17   1  16        0.69      924.15    544.74 o 
 -16   1  16      123.23      148.91    476.85 o 
 -15   1  16      162.58       27.31    358.00 o 
 -14   1  16       11.82     -140.82    428.15 o 
 -13   1  16      688.96      393.21    432.15 o 
 -12   1  16     2955.69     2285.07    603.65 o 
 -11   1  16      325.44      509.67    408.00 o 
 -10   1  16      253.65       82.72    370.50 o 
  -9   1  16     2304.49     1600.68    410.18 o 
  -8   1  16     1094.28      938.04    367.82 o 
  -7   1  16      679.20      870.63    370.84 o 
  -6   1  16      439.30      371.26    335.59 o 
  -5   1  16     2227.38     1927.09    374.02 o 
  -4   1  16       41.91     -194.30    458.93 o 
  -3   1  16      845.74      -11.52   1119.86 o 
  -2   1  16       15.64     -196.85    489.76 o 
  -1   1  16      331.50      166.05    468.93 o 
   0   1  16      329.19      531.44    429.85 o 
   1   1  16       24.68      323.97    382.06 o 
   2   1  16        0.18      364.77    426.92 o 
   3   1  16       79.78      122.88    470.16 o 
   4   1  16      415.06      522.88    503.35 o 
   5   1  16       92.76      665.48    572.97 o 
   6   1  16       41.70       16.84    563.44 o 
 -18   2  16        0.15      263.05    541.95 o 
 -17   2  16       90.97       92.80    504.53 o 
 -16   2  16        0.18     -147.47    395.87 o 
 -15   2  16     1630.37     1896.94    491.42 o 
 -14   2  16       69.14      140.40    444.43 o 
 -13   2  16      119.32      -49.76    386.28 o 
 -12   2  16     5890.71     4966.75   1030.76 o 
 -11   2  16       10.62      243.16    395.52 o 
 -10   2  16      501.61      533.18    386.74 o 
  -9   2  16     1394.55      907.57    386.92 o 
  -8   2  16    13599.41    12650.39    753.73 o 
  -7   2  16     1384.26     1415.42    363.16 o 
  -6   2  16      265.18      189.93    320.39 o 
  -5   2  16      297.94      114.57    485.74 o 
  -4   2  16     1150.29      985.03    719.89 o 
  -3   2  16     1265.08      645.96    484.90 o 
  -2   2  16       34.69       30.18    325.67 o 
  -1   2  16     3150.37     2577.82    564.17 o 
   0   2  16     1059.33     1361.67    544.76 o 
   1   2  16     1510.95     1614.02    418.82 o 
   2   2  16      110.49      432.08    439.97 o 
   3   2  16      818.37      611.26    490.24 o 
   4   2  16      102.11      352.29    515.49 o 
   5   2  16     1437.85     1366.14    582.61 o 
 -18   3  16       47.03     1426.08    561.46 o 
 -17   3  16       32.33      412.85    523.34 o 
 -16   3  16      172.83      115.40    498.07 o 
 -15   3  16       53.40      110.50    470.41 o 
 -14   3  16       74.48      313.51    433.49 o 
 -13   3  16        5.45       55.44    412.58 o 
 -12   3  16     4847.20     4592.74    544.34 o 
 -11   3  16      467.95      269.13    391.65 o 
 -10   3  16      739.32      434.25    383.01 o 
  -9   3  16     3449.34     2641.75    422.57 o 
  -8   3  16     1169.52      894.09    352.30 o 
  -7   3  16     5064.42     3998.96    654.90 o 
  -6   3  16     1172.10     1004.67    514.19 o 
  -5   3  16     6033.22     6049.37    753.53 o 
  -4   3  16      159.52     -246.58    624.41 o 
  -3   3  16     3235.09     3513.51    604.64 o 
  -2   3  16      439.02       81.17    753.83 o 
  -1   3  16      613.89      881.02   1078.66 o 
   0   3  16      793.00     1341.54    520.99 o 
   1   3  16      154.64      603.62    391.40 o 
   2   3  16       37.75      571.11    411.62 o 
   3   3  16      114.06      190.66    464.85 o 
   4   3  16     1633.80     1329.08    564.99 o 
   5   3  16      657.88      468.78    619.73 o 
 -17   4  16     1695.15     1526.72    502.75 o 
 -16   4  16        7.64      194.50    347.86 o 
 -15   4  16      499.34      633.97    382.67 o 
 -14   4  16       92.27      450.04    420.30 o 
 -13   4  16     1127.84     1592.00    467.71 o 
 -12   4  16     2864.24     2435.84    494.54 o 
 -11   4  16        1.70      109.00    394.86 o 
 -10   4  16       57.75      255.50    387.22 o 
  -9   4  16      364.73      423.53    371.85 o 
  -8   4  16     8208.73     7487.53    592.39 o 
  -7   4  16      358.20      528.94    538.72 o 
  -6   4  16      629.18      110.21    483.64 o 
  -5   4  16      790.21      226.40    497.36 o 
  -4   4  16     5540.50     5284.52    679.24 o 
  -3   4  16      903.92      941.32    998.93 o 
  -2   4  16      408.12      644.92    691.66 o 
  -1   4  16     6400.23     8831.39   3347.87 o 
   0   4  16     1772.45     2868.42   1283.33 o 
   1   4  16     1012.59     2087.65   1032.44 o 
   2   4  16      112.96      579.26    421.56 o 
   3   4  16     8204.46     7518.82    832.08 o 
   4   4  16      392.55     1005.74    581.64 o 
   5   4  16      752.35     1021.58    612.85 o 
 -17   5  16       48.08      436.78    494.79 o 
 -16   5  16       17.22      413.81    476.16 o 
 -15   5  16        9.65      350.27    446.05 o 
 -14   5  16       58.16      257.57    419.23 o 
 -13   5  16     2989.26     3052.05    523.47 o 
 -12   5  16      342.77      867.30    395.38 o 
 -11   5  16      182.92      350.86    361.67 o 
 -10   5  16        0.09      355.44    303.64 o 
  -9   5  16      970.92     1405.66    572.15 o 
  -8   5  16      629.26      635.42    529.97 o 
  -7   5  16     3314.43     3174.39    639.91 o 
  -6   5  16      160.77       90.59    546.94 o 
  -5   5  16      202.55     -495.96    532.53 o 
  -4   5  16     1016.63      448.21   1179.83 o 
  -3   5  16     1282.33      824.75    612.69 o 
  -2   5  16      314.26      309.64    679.81 o 
  -1   5  16        3.34      223.65   1060.58 o 
   0   5  16      479.35      799.64    901.56 o 
   1   5  16      699.09     1225.08   1025.88 o 
   2   5  16       21.67      530.22    529.35 o 
   3   5  16      256.61      455.38    439.21 o 
   4   5  16     1637.90     1641.43    603.30 o 
 -16   6  16      529.87      876.70    439.10 o 
 -15   6  16      348.16      386.20    410.85 o 
 -14   6  16      729.64      655.86    412.12 o 
 -13   6  16      318.51      772.34    400.17 o 
 -12   6  16      813.46      883.32    385.13 o 
 -11   6  16     1630.81     1220.24    349.57 o 
 -10   6  16      510.39      815.00    550.03 o 
  -9   6  16      225.31      251.28    502.53 o 
  -8   6  16     5488.19     5415.28    725.60 o 
  -7   6  16      551.30      839.37    589.91 o 
  -6   6  16      203.43      156.29    586.36 o 
  -5   6  16        0.16        5.36   1058.56 o 
  -4   6  16    11567.24     9552.52   1429.06 o 
  -3   6  16      792.43      851.89    613.11 o 
  -2   6  16      522.48      828.73    623.84 o 
  -1   6  16     1161.50     1560.59    781.43 o 
   0   6  16     5525.35     9695.46   3313.70 o 
   1   6  16     1243.35     2835.78   1037.43 o 
   2   6  16       31.98      862.26    995.58 o 
   3   6  16     6005.41     5986.15    888.39 o 
   4   6  16      227.06     1237.45    876.33 o 
 -16   7  16      383.32     1027.61    427.35 o 
 -15   7  16      240.00      680.88    416.36 o 
 -14   7  16      233.39      633.75    418.68 o 
 -13   7  16     1480.11     1038.20    401.65 o 
 -12   7  16      143.81      354.47    394.25 o 
 -11   7  16      642.15      679.99    592.03 o 
 -10   7  16       31.74      145.70    247.44 o 
  -9   7  16     7807.32     7570.77    899.27 o 
  -8   7  16     1320.75     1143.46    610.72 o 
  -7   7  16       87.93     -151.25    585.44 o 
  -6   7  16       84.48     -413.61    567.36 o 
  -5   7  16     3608.05     4070.10   1429.73 o 
  -4   7  16     1703.62     2268.92    624.31 o 
  -3   7  16        0.74      -43.13    539.33 o 
  -2   7  16      691.02     1456.55    692.46 o 
  -1   7  16      277.07      614.60    715.72 o 
   0   7  16      124.12      388.87    809.29 o 
   1   7  16       26.78      587.73   1361.39 o 
   2   7  16      218.92     1305.24   1011.47 o 
   3   7  16      527.30     1559.71   1025.07 o 
 -15   8  16      579.37      842.92    456.32 o 
 -14   8  16        7.42      388.30    399.19 o 
 -13   8  16      163.98      190.94    565.56 o 
 -12   8  16     1820.49     1972.86    654.92 o 
 -11   8  16     1238.20     1256.44    616.69 o 
 -10   8  16      134.15     -163.19    597.27 o 
  -9   8  16       64.48      411.87    634.13 o 
  -8   8  16     2075.97     2288.82    673.22 o 
  -7   8  16      373.22      165.08    617.67 o 
  -6   8  16      117.45     -185.58   1243.47 o 
  -5   8  16        6.12      490.42   1106.13 o 
  -4   8  16     6228.79     7341.95    827.46 o 
  -3   8  16      615.31      909.33    628.96 o 
  -2   8  16       26.77      341.12    639.32 o 
  -1   8  16       37.55      537.52    671.94 o 
   0   8  16     2670.88     4233.47    934.66 o 
   1   8  16     1482.38     3185.83    987.84 o 
   2   8  16        0.74      121.75   1636.42 o 
 -13   9  16        6.15      239.85    651.55 o 
 -12   9  16      806.55      781.49    625.71 o 
 -11   9  16      623.66      909.76    635.22 o 
 -10   9  16      426.85      119.65    319.66 o 
  -9   9  16     3455.41     2807.73    629.32 o 
  -8   9  16        3.52     -312.14    533.79 o 
  -7   9  16      108.75     -317.58    499.81 o 
  -6   9  16        0.41     -613.70   1144.99 o 
  -5   9  16     4502.26     4941.09    726.32 o 
  -4   9  16      152.00      183.94    599.69 o 
  -3   9  16        8.52      352.81    636.54 o 
  -2   9  16     1163.82     1595.71    702.32 o 
  -1   9  16      360.53      835.91    715.41 o 
   0   9  16      160.40     1004.79    804.92 o 
   1   9  16      284.63     1547.46    833.96 o 
 -12  10  16     1635.54     1157.15    622.49 o 
 -11  10  16      608.12      410.61    520.56 o 
 -10  10  16      235.72      -59.10    573.22 o 
  -9  10  16      744.66      709.43    631.95 o 
  -8  10  16     1389.33     1314.14    649.56 o 
  -7  10  16       67.33     -547.37   1211.99 o 
  -6  10  16       61.46     -399.31   1347.32 o 
  -5  10  16     1763.37     2197.94    620.57 o 
  -4  10  16      685.88     1741.99    661.01 o 
  -3  10  16      725.89      932.93    672.83 o 
  -2  10  16        8.95      199.89    671.69 o 
  -1  10  16       58.57      481.21    675.39 o 
 -10  11  16      140.04     -219.76    523.63 o 
  -9  11  16        3.84     -285.39    489.28 o 
  -8  11  16      690.98      331.17    611.05 o 
  -7  11  16      649.61     -489.09   1425.04 o 
  -6  11  16      576.57     -140.69   1244.82 o 
  -5  11  16     1396.55     2173.96    687.54 o 
  -4  11  16     3464.20     3546.93    767.63 o 
  -3  11  16      238.26      304.02    655.70 o 
 -17   1  17        3.08      191.33    535.89 o 
 -16   1  17       50.32       74.63    386.10 o 
 -15   1  17     3959.39     3062.31    578.54 o 
 -14   1  17      626.32      763.28    466.64 o 
 -13   1  17       65.95      202.88    414.28 o 
 -12   1  17      531.27      305.44    413.89 o 
 -11   1  17      344.35      636.18    426.93 o 
 -10   1  17       80.72       30.15    393.39 o 
  -9   1  17     1776.54     1418.93    417.13 o 
  -8   1  17      401.60      502.48    386.31 o 
  -7   1  17      724.66      631.93    372.24 o 
  -6   1  17        8.58       37.74    330.06 o 
  -5   1  17      112.95      -26.13    495.11 o 
  -4   1  17       39.74      172.85    481.72 o 
  -3   1  17      407.15    -1090.72   1090.72 o 
  -2   1  17     1267.59     -199.65   1104.79 o 
  -1   1  17     5559.90     3340.61    960.41 o 
   0   1  17        0.75      361.88    514.56 o 
   1   1  17      499.78     1144.32    675.33 o 
   2   1  17      581.63      880.64    495.99 o 
   3   1  17     1251.68     1562.71    557.18 o 
   4   1  17      101.22      372.80    523.72 o 
 -17   2  17        5.24      391.17    403.56 o 
 -16   2  17       37.24      231.87    503.60 o 
 -15   2  17      534.59      698.78    484.24 o 
 -14   2  17      434.52       24.53    451.39 o 
 -13   2  17     1736.06     1603.14    461.36 o 
 -12   2  17       13.14      121.17    415.44 o 
 -11   2  17      169.29      191.20    407.99 o 
 -10   2  17      417.17      141.63    391.73 o 
  -9   2  17     1346.65      999.47    398.26 o 
  -8   2  17        3.69      289.29    367.97 o 
  -7   2  17     4241.96     3190.41    456.58 o 
  -6   2  17        2.49       31.49    521.91 o 
  -5   2  17      417.90     -150.77    494.82 o 
  -4   2  17      595.75      193.11    705.82 o 
  -3   2  17     4904.84     3567.90    608.64 o 
  -2   2  17      271.18      102.15    486.97 o 
  -1   2  17      352.25      363.13   1104.79 o 
   0   2  17      702.35     1113.10    545.84 o 
   1   2  17      245.36      785.70    555.40 o 
   2   2  17     1600.29     1819.10    530.95 o 
   3   2  17      188.11      957.11    527.47 o 
   4   2  17        6.53     1525.11   1262.57 o 
 -17   3  17      673.84     1245.33    564.50 o 
 -16   3  17      222.75      514.66    510.54 o 
 -15   3  17      314.20      578.25    468.29 o 
 -14   3  17     3676.99     3528.04    560.92 o 
 -13   3  17      217.57      817.16    441.88 o 
 -12   3  17      577.06      614.43    446.25 o 
 -11   3  17      128.34       77.28    391.96 o 
 -10   3  17     6829.05     6106.64    796.26 o 
  -9   3  17       43.62     -131.78    370.20 o 
  -8   3  17      290.81      380.54    635.80 o 
  -7   3  17      184.55      582.75    561.48 o 
  -6   3  17     5045.34     4374.35    660.47 o 
  -5   3  17       94.57     -327.05    490.53 o 
  -4   3  17      204.54     -180.23    512.57 o 
  -3   3  17     1385.11     1413.90    567.99 o 
  -2   3  17     2215.55     1949.63   1226.72 o 
  -1   3  17     1820.13     2083.63   1192.56 o 
   0   3  17      790.79     1047.03    541.67 o 
   1   3  17      585.13     1014.01    555.72 o 
   2   3  17      106.92     1136.95    753.73 o 
   3   3  17     2181.35     1984.68    589.05 o 
 -16   4  17        9.34      370.67    479.98 o 
 -15   4  17      574.97      557.53    487.16 o 
 -14   4  17     1023.58      820.52    476.97 o 
 -13   4  17     1213.75     1239.64    471.50 o 
 -12   4  17       12.01     -218.46    399.34 o 
 -11   4  17      516.00      588.58    416.44 o 
 -10   4  17     1562.52     1340.22    426.95 o 
  -9   4  17     1780.69     1551.13    617.26 o 
  -8   4  17       77.04      187.36    548.61 o 
  -7   4  17      948.00      825.44    531.46 o 
  -6   4  17      254.76     -440.08    546.69 o 
  -5   4  17       62.59     -337.53    526.04 o 
  -4   4  17       23.24     -144.59    553.15 o 
  -3   4  17     4115.30     4232.24   1385.51 o 
  -2   4  17      847.16     1160.40   1033.11 o 
  -1   4  17      199.98       93.03    947.01 o 
   0   4  17       48.06      574.67    919.61 o 
   1   4  17      874.33     1721.17   1079.33 o 
   2   4  17      224.62      995.97    569.52 o 
 -16   5  17       66.18      391.13    500.60 o 
 -15   5  17      175.44      553.53    502.18 o 
 -14   5  17     2763.84     3078.97    554.08 o 
 -13   5  17      851.13     1094.72    426.83 o 
 -12   5  17     1305.58     1323.91    423.25 o 
 -11   5  17       68.87      500.87    399.35 o 
 -10   5  17    15599.48    14064.49   1976.09 o 
  -9   5  17        3.53      678.36    623.89 o 
  -8   5  17     1173.66     1075.23    615.87 o 
  -7   5  17      641.69     1361.64    623.90 o 
  -6   5  17    16527.89    15240.68   2574.38 o 
  -5   5  17      261.83       21.02    739.65 o 
  -4   5  17       69.75     -342.14    548.58 o 
  -3   5  17     2515.54     2588.11   1325.88 o 
  -2   5  17     1321.08     2356.97   1285.02 o 
  -1   5  17      968.19     1347.20    822.28 o 
   0   5  17       27.06     -276.36   1564.06 o 
   1   5  17     1573.66     1900.72   1119.53 o 
   2   5  17      125.20     1082.01   1027.07 o 
 -15   6  17       68.99      778.73    446.33 o 
 -14   6  17      476.86     1041.48    439.18 o 
 -13   6  17      899.96     1137.28    433.06 o 
 -12   6  17        5.42      239.58    588.36 o 
 -11   6  17      900.45     1026.87    619.28 o 
 -10   6  17       68.47      547.14    614.20 o 
  -9   6  17     1617.91     1071.03    672.93 o 
  -8   6  17      128.19      327.25    745.35 o 
  -7   6  17      733.45      379.01    637.03 o 
  -6   6  17      855.67     1315.77    663.77 o 
  -5   6  17       27.62     -254.07    569.79 o 
  -4   6  17      929.68     1218.02   1167.09 o 
  -3   6  17      147.21       72.36   1019.70 o 
  -2   6  17     3363.30     5055.04    881.74 o 
  -1   6  17        1.09      275.98    838.97 o 
   0   6  17      518.86      613.85    866.83 o 
   1   6  17      228.82      301.85   2131.53 o 
   2   6  17     1660.23     2933.16   1124.89 o 
 -14   7  17      514.36      780.66    434.02 o 
 -13   7  17     1380.74     1519.29    627.81 o 
 -12   7  17      116.03       40.50    653.68 o 
 -11   7  17      128.73      600.55    663.41 o 
 -10   7  17     8756.94     8620.72    956.53 o 
  -9   7  17      283.10     -348.72    640.48 o 
  -8   7  17      967.91      620.37    647.80 o 
  -7   7  17       36.29     -327.91    623.65 o 
  -6   7  17    11126.60    10076.47   1988.15 o 
  -5   7  17     1868.41     1366.08   1197.92 o 
  -4   7  17     1013.38      787.22   1299.08 o 
  -3   7  17     2039.85     2646.41   1348.00 o 
  -2   7  17      665.51     1565.47    731.97 o 
  -1   7  17      938.50     1827.78    847.44 o 
   0   7  17      314.67      894.62    872.82 o 
   1   7  17     3781.42     6797.17   4229.55 o 
 -13   8  17      403.40      746.35    602.37 o 
 -12   8  17        0.21       13.56    584.84 o 
 -11   8  17      113.07      282.69    598.14 o 
 -10   8  17        4.41      -20.35    566.40 o 
  -9   8  17      748.90      495.96    501.02 o 
  -8   8  17       77.92     -125.57    623.15 o 
  -7   8  17      286.57       96.75    650.69 o 
  -6   8  17      319.06      -95.18    656.54 o 
  -5   8  17      779.47     1038.46   1360.72 o 
  -4   8  17      239.67      -19.43   1295.74 o 
  -3   8  17        9.37      260.13    630.21 o 
  -2   8  17     2151.83     3540.42    773.95 o 
  -1   8  17       97.59     1153.48    830.95 o 
   0   8  17      764.93     1722.05    876.03 o 
 -12   9  17      175.77      -45.78    697.42 o 
 -11   9  17      517.77      492.37    727.69 o 
 -10   9  17     2140.79     1536.79    749.45 o 
  -9   9  17      316.78     -293.33    667.17 o 
  -8   9  17      116.38       23.19    614.44 o 
  -7   9  17     1276.72      548.09    622.92 o 
  -6   9  17     4221.42     3877.82   1546.97 o 
  -5   9  17     1100.84      707.49   1239.45 o 
  -4   9  17      778.65      873.65   1223.37 o 
  -3   9  17      541.92      870.18    642.49 o 
  -2   9  17      514.92      677.89    717.01 o 
  -9  10  17      395.73     -110.06    691.61 o 
  -8  10  17      768.29      236.31    677.51 o 
  -7  10  17      241.04     -312.08    636.95 o 
  -6  10  17       55.62     -288.76   1410.96 o 
  -5  10  17     1292.20      483.72   1431.74 o 
  -4  10  17      241.33      399.31   1176.48 o 
 -16   0  18      667.20     1100.10    776.51 o 
 -15   0  18     2852.59     2583.43    787.22 o 
 -14   0  18        4.43      369.15    682.71 o 
 -13   0  18      854.24     1104.79    653.90 o 
 -12   0  18     2419.12     2223.65    714.86 o 
 -11   0  18      931.38      899.11    622.41 o 
 -10   0  18      125.78      401.99    582.88 o 
  -9   0  18     2152.72     2015.29    639.16 o 
  -8   0  18    18772.87    17601.61   1243.47 o 
  -7   0  18      494.00      673.33    532.63 o 
  -6   0  18      254.83      214.40    529.29 o 
  -3   0  18      668.00    -1215.33   1215.33 o 
  -2   0  18      491.73       -6.70   1221.37 o 
  -1   0  18     3762.55     3495.94   1324.54 o 
 -16   1  18      706.52     1514.30    565.11 o 
 -15   1  18        5.78      268.62    438.41 o 
 -14   1  18        0.78      255.33    478.77 o 
 -13   1  18     1017.66     1370.14    490.30 o 
 -12   1  18        2.59      297.97    411.07 o 
 -11   1  18        8.99     -143.43    411.41 o 
 -10   1  18       11.08      -74.12    397.95 o 
  -9   1  18      179.93       91.78    386.89 o 
  -8   1  18      589.99      840.79    412.89 o 
  -7   1  18       66.23       67.69    350.62 o 
  -6   1  18       94.23      475.01    551.39 o 
  -5   1  18      532.68      715.53    558.09 o 
  -3   1  18      259.38     -669.31   1214.66 o 
  -2   1  18      630.47     -666.40    814.33 o 
  -1   1  18     1793.51     2503.70   1240.80 o 
   2   1  18      323.31      568.14    680.70 o 
 -16   2  18      376.13      693.14    525.14 o 
 -15   2  18     1944.67     2474.99    569.90 o 
 -14   2  18        4.33      442.84    458.25 o 
 -13   2  18      312.53      216.70    433.70 o 
 -12   2  18     1200.20     1440.65    466.62 o 
 -11   2  18      390.59      462.90    429.97 o 
 -10   2  18        6.99       98.46    411.77 o 
  -9   2  18      240.12      269.62    376.40 o 
  -8   2  18     9049.36     9358.22   1101.44 o 
  -7   2  18      986.78      517.89    627.77 o 
  -6   2  18      305.10       68.70    505.10 o 
  -5   2  18      183.27     -319.22    720.90 o 
  -4   2  18     8312.93     6176.05    812.86 o 
  -3   2  18     1482.07     1114.17   1127.57 o 
  -2   2  18      254.13      241.19   1168.44 o 
  -1   2  18     1802.31     1668.91   1204.62 o 
   0   2  18        2.99       70.35   1094.74 o 
   1   2  18      400.77     1205.96    674.67 o 
   2   2  18        4.91      679.35    764.44 o 
 -15   3  18       50.04      409.11    498.25 o 
 -14   3  18       25.24      464.36    463.96 o 
 -13   3  18     2719.37     2199.54    516.02 o 
 -12   3  18      106.31      343.47    444.38 o 
 -11   3  18       26.62       39.12    418.80 o 
 -10   3  18        0.47      191.52    401.32 o 
  -9   3  18     1769.18     2244.42    789.90 o 
  -8   3  18     1643.48     1099.69    595.92 o 
  -7   3  18      210.77       36.77    557.73 o 
  -6   3  18       48.06     -160.66    505.51 o 
  -5   3  18     1045.99       72.56    563.45 o 
  -4   3  18      273.43     -462.67    534.77 o 
  -3   3  18     1920.73     1484.44    636.32 o 
  -2   3  18      644.57      579.53   1069.95 o 
  -1   3  18     3571.68     3955.54   1270.94 o 
   0   3  18      608.46     1099.43   1124.22 o 
   1   3  18      858.42     1070.62    753.06 o 
 -15   4  18      556.21      963.70    524.29 o 
 -14   4  18        1.53      548.88    494.81 o 
 -13   4  18      364.63      752.36    470.90 o 
 -12   4  18      190.83      307.19    423.21 o 
 -11   4  18        4.50      258.24    394.62 o 
 -10   4  18      184.02      537.81    888.39 o 
  -9   4  18      357.46      298.39    618.84 o 
  -8   4  18      788.09      573.66    607.87 o 
  -7   4  18      421.67       96.64    542.79 o 
  -6   4  18       10.39       62.24    594.87 o 
  -5   4  18      886.67      999.09    728.94 o 
  -4   4  18     2144.48     1661.05    649.63 o 
  -3   4  18     1711.45     1641.01    655.12 o 
  -2   4  18       33.19      431.46   1236.78 o 
  -1   4  18       56.02      357.77   1012.34 o 
   0   4  18      875.02      733.63    995.58 o 
   1   4  18     2734.69     3606.48   1224.05 o 
 -14   5  18       86.24      384.25    435.45 o 
 -13   5  18      224.61      533.06    418.61 o 
 -12   5  18      672.54      950.06    664.63 o 
 -11   5  18      213.49       54.01    608.11 o 
 -10   5  18        3.43      555.93    971.13 o 
  -9   5  18     1446.73     1435.11    653.60 o 
  -8   5  18     1677.23     1485.66    695.52 o 
  -7   5  18      720.31      153.28    616.85 o 
  -6   5  18        2.20     -271.53    541.08 o 
  -5   5  18       59.82     -581.32    581.32 o 
  -4   5  18       12.05     -393.58    613.13 o 
  -3   5  18     1528.31     1497.40   1281.00 o 
  -2   5  18       34.21      629.78   1244.82 o 
  -1   5  18       15.12      614.37   1009.65 o 
   0   5  18       37.52        1.45   1723.52 o 
 -14   6  18       33.68      624.14    423.53 o 
 -13   6  18     1498.78     1275.21    689.22 o 
 -12   6  18     1441.05     2248.20    719.30 o 
 -11   6  18       18.00      430.72    634.79 o 
 -10   6  18      190.63      405.90    604.92 o 
  -9   6  18       14.61        8.35    623.80 o 
  -8   6  18      213.82      167.03    642.89 o 
  -7   6  18        6.05       42.02    659.11 o 
  -6   6  18      507.08      308.20    578.95 o 
  -5   6  18        8.80     -449.88    654.60 o 
  -4   6  18      832.88     1379.49   1337.94 o 
  -3   6  18      568.38      257.27   1106.80 o 
  -2   6  18       65.21      611.69   1242.13 o 
  -1   6  18       23.51      351.74   1015.01 o 
 -12   7  18        2.59      507.24    675.11 o 
 -11   7  18      461.12      186.15    595.39 o 
 -10   7  18      101.18       -7.82    643.39 o 
  -9   7  18      228.89      203.58    669.40 o 
  -8   7  18      681.36      921.97    721.94 o 
  -7   7  18     1134.50      751.81    633.80 o 
  -6   7  18      187.67      140.31    670.29 o 
  -5   7  18     1947.38     1672.28    723.40 o 
  -4   7  18        9.31       58.29   1168.44 o 
  -3   7  18      357.24      724.92   1301.76 o 
  -2   7  18       17.92      704.82   1277.64 o 
 -11   8  18        9.90     1691.08   1614.98 o 
 -10   8  18       99.49       14.01    715.06 o 
  -9   8  18      745.75      266.64    691.87 o 
  -8   8  18     1638.56     1751.38    717.60 o 
  -7   8  18       13.98     -701.94    701.94 o 
  -6   8  18       11.66     -519.90    649.18 o 
  -5   8  18     1963.64     1780.80   1496.06 o 
  -4   8  18      960.15     1019.70   1388.86 o 
  -3   8  18      227.77      741.67   1348.00 o 
 -14   1  19     5234.55     5183.70    643.02 o 
 -13   1  19       39.96      239.66    444.76 o 
 -12   1  19        5.04      204.51    442.75 o 
 -11   1  19      907.49      540.21    451.83 o 
 -10   1  19     3287.28     3645.19    530.71 o 
  -9   1  19      302.76      481.34    424.54 o 
  -8   1  19       37.20       86.43    587.57 o 
  -7   1  19       89.30      136.67    562.78 o 
  -6   1  19       67.41      578.86    598.29 o 
  -5   1  19        1.33    -1272.29   1272.29 o 
  -4   1  19      133.29    -1210.64   1243.47 o 
  -3   1  19      223.30     -914.45    914.45 o 
  -2   1  19       47.69     -877.70    877.70 o 
  -1   1  19      449.56      802.63   1252.86 o 
 -14   2  19      644.33     1236.39    524.66 o 
 -13   2  19       79.05      431.27    466.61 o 
 -12   2  19       43.74      331.52    455.04 o 
 -11   2  19      604.56      747.65    443.91 o 
 -10   2  19        2.43       25.06    398.77 o 
  -9   2  19      687.98     1024.40    702.14 o 
  -8   2  19      108.09      732.28    689.41 o 
  -7   2  19      416.96      402.78    811.67 o 
  -6   2  19      165.28      362.45    632.80 o 
  -5   2  19        7.03     -527.67    527.67 o 
  -4   2  19      303.23     -989.56   1044.50 o 
  -3   2  19      572.68     -143.38   1283.00 o 
  -2   2  19      791.19      436.82   1305.11 o 
  -1   2  19      269.37      116.57   1228.07 o 
 -14   3  19     2494.09     2363.71    552.33 o 
 -13   3  19      108.42      367.36    472.81 o 
 -12   3  19      131.88      389.26    448.61 o 
 -11   3  19       76.50      179.55    604.99 o 
 -10   3  19     4118.79     3897.92    881.69 o 
  -9   3  19        2.98       13.27    593.34 o 
  -8   3  19      211.40      216.23    592.89 o 
  -7   3  19     1084.82      214.86    617.40 o 
  -6   3  19     3740.02     3604.72    739.46 o 
  -5   3  19      199.49     -115.88    568.65 o 
  -4   3  19      404.66      130.25    596.35 o 
  -3   3  19     2298.44     1358.71   1341.96 o 
  -2   3  19     1965.79     2200.20   1366.75 o 
  -1   3  19      837.13     1292.39   1289.03 o 
 -13   4  19      248.06      575.77    469.87 o 
 -12   4  19       46.59       42.88    743.67 o 
 -11   4  19      498.47      858.53    689.07 o 
 -10   4  19       55.81     -143.23    596.88 o 
  -9   4  19      628.84      740.98    663.18 o 
  -8   4  19      134.86      160.02    656.80 o 
  -7   4  19      263.46        7.66    639.81 o 
  -6   4  19       44.43     -594.53    594.53 o 
  -5   4  19       43.30     -471.55    608.14 o 
  -4   4  19       22.40     -612.03    612.03 o 
  -3   4  19      179.34     -279.34    603.52 o 
  -2   4  19     1477.78     1849.80   1369.43 o 
 -12   5  19      285.28      566.16    616.74 o 
 -11   5  19        7.71      623.92    706.92 o 
 -10   5  19     2965.06     3520.56    801.14 o 
  -9   5  19       18.52       66.38    585.16 o 
  -8   5  19      627.86     1042.74    717.37 o 
  -7   5  19      471.46      294.63    655.93 o 
  -6   5  19     6813.43     6400.76    869.59 o 
  -5   5  19      688.83       40.50    638.65 o 
  -4   5  19      284.20     -134.95    665.13 o 
  -3   5  19     3796.44     3391.72    747.21 o 
 -11   6  19      118.56      396.51    709.64 o 
 -10   6  19      623.07      533.73    707.34 o 
  -9   6  19      988.11      525.80    597.45 o 
  -8   6  19       58.42      -59.32    682.29 o 
  -7   6  19      216.32      155.82    646.10 o 
  -6   6  19       44.63     -669.84    669.84 o 
  -5   6  19      422.95      105.02    618.64 o 
  -4   6  19       13.72     -521.96    691.67 o 
 -12   0  20      698.78      849.53    692.76 o 
 -11   0  20      329.82      761.76    663.27 o 
 -10   0  20      467.45      659.92    658.59 o 
  -9   0  20      350.84      284.74    591.59 o 
  -5   0  20      854.30    -1406.95   1406.95 o 
  -4   0  20    10893.13     6035.15   1689.01 o 
 -12   1  20      201.61      682.00    488.96 o 
 -11   1  20       33.18      493.10    439.41 o 
 -10   1  20       55.45      588.07    442.91 o 
  -9   1  20      532.75      407.35    649.21 o 
  -8   1  20        9.75      535.31    665.96 o 
  -6   1  20        8.49    -1004.30   1189.88 o 
  -5   1  20      187.67    -1378.81   1378.81 o 
  -4   1  20       12.65    -1299.76   1299.76 o 
 -11   2  20      690.79     1025.07    720.90 o 
 -10   2  20        2.43      346.38    695.43 o 
  -9   2  20      888.72     1710.44    755.73 o 
  -8   2  20     2622.59     2413.01    714.54 o 
  -7   2  20      130.47      586.71    592.35 o 
  -6   2  20       14.02     -576.84   1411.64 o 
  -5   2  20      721.93     -210.38   1436.43 o 
  -4   2  20     4963.01     2762.31   1479.98 o 
 -10   3  20      228.00      814.65    695.07 o 
  -9   3  20     3308.36     3371.14    753.63 o 
  -8   3  20      353.25      998.16    666.35 o 
  -7   3  20     1161.32     1119.97    659.37 o 
  -6   3  20      124.84      -51.75    634.53 o 
  -5   3  20     2311.18      853.55   1492.04 o 
  -9   4  20      116.77      966.21    659.02 o 
  -8   4  20      561.26     1110.02    708.95 o 
  -7   4  20      285.19      -28.11    671.59 o 
                                                 
